# Supplementary material for: (E)-1,2-Bis(4-fluoro­phen­yl)ethane-1,2-dione
Source: Acta Crystallogr Sect E Struct Rep Online. 2008 Jul 31;64(Pt 8):o1617–8. doi: 10.1107/S1600536808023350 (PMC2962135; doi:10.1107/S1600536808023350)
Supplement: Supplementary file 2 [file e-64-o1617-Isup2.hkl]

# 
# h,k,l, Fc-squared, Fo-squared, sigma(Fo-squared) and status flag 
# 
data_I
_shelx_title ' dfb_0m in P2(1)/c (100K)' 
_shelx_refln_list_code          4 
_shelx_F_calc_maximum      189.63 
_exptl_crystal_F_000       504.00 
_reflns_d_resolution_high  0.6910 
 
loop_ 
 _symmetry_equiv_pos_as_xyz 
 'x, y, z' 
 '-x, y+1/2, -z+1/2' 
 '-x, -y, -z' 
 'x, -y-1/2, z-1/2' 
 
_cell_length_a    12.1351 
_cell_length_b     7.3500 
_cell_length_c    13.1572 
_cell_angle_alpha  90.000 
_cell_angle_beta  110.507 
_cell_angle_gamma  90.000 
 
_shelx_F_squared_multiplier     1.000 
 
loop_ 
 _refln_index_h 
 _refln_index_k 
 _refln_index_l 
 _refln_F_squared_calc 
 _refln_F_squared_meas 
 _refln_F_squared_sigma 
 _refln_observed_status 
   2   0   0      517.15      553.45      4.24 o 
   3   0   0        4.31        6.03      0.39 o 
   4   0   0     2829.37     2939.40     20.63 o 
   5   0   0        7.40        8.48      0.51 o 
   6   0   0      825.44      773.33      7.91 o 
   7   0   0       11.97        9.56      0.92 o 
   8   0   0       25.95       26.64      1.52 o 
   9   0   0       15.29       13.44      1.34 o 
  10   0   0       98.03      101.00      3.52 o 
  11   0   0       15.35       18.91      2.88 o 
  12   0   0       61.81       58.22      6.10 o 
  13   0   0       15.02       16.62      4.27 o 
  14   0   0      813.38      909.37     28.28 o 
  15   0   0       26.91       44.39      6.54 o 
  16   0   0        1.61        7.26      3.90 o 
   1   1   0     1148.67     1163.46      6.27 o 
   2   1   0     1604.13     1605.59      8.62 o 
   3   1   0      232.12      230.22      1.71 o 
   4   1   0     3045.06     3103.96     15.93 o 
   5   1   0      279.43      262.77      2.06 o 
   6   1   0      544.70      510.55      3.48 o 
   7   1   0       61.06       77.09      1.14 o 
   8   1   0      186.81      171.56      2.32 o 
   9   1   0      278.29      279.23      3.66 o 
  10   1   0      650.56      615.02      7.22 o 
  11   1   0      327.23      306.56      7.13 o 
  12   1   0       45.50       35.90      2.77 o 
  13   1   0        9.27       10.36      2.50 o 
  14   1   0       92.55       91.36      5.72 o 
  15   1   0       32.72       40.47      7.66 o 
  16   1   0       16.55       24.23      4.00 o 
   0   2   0     5484.63     5166.94     47.21 o 
   1   2   0       68.90       77.15      0.78 o 
   2   2   0       21.70       19.32      0.40 o 
   3   2   0      358.75      336.95      2.21 o 
   4   2   0     1224.62     1326.14      7.60 o 
   5   2   0      113.08      136.45      1.73 o 
   6   2   0       14.47       10.90      0.48 o 
   7   2   0       48.35       52.77      1.05 o 
   8   2   0      358.17      335.24      3.55 o 
   9   2   0     1411.65     1322.07     11.04 o 
  10   2   0       41.56       54.85      2.23 o 
  11   2   0      601.55      545.74     10.32 o 
  12   2   0       43.02       35.85      2.85 o 
  13   2   0        0.26        4.26      1.65 o 
  14   2   0      101.84      119.63      6.43 o 
  15   2   0        4.90        7.21      2.59 o 
  16   2   0       10.53       13.83      4.75 o 
   1   3   0      819.60      873.35      5.00 o 
   2   3   0        0.01        0.04      0.18 o 
   3   3   0       41.02       30.79      0.59 o 
   4   3   0     1296.47     1383.51      7.49 o 
   5   3   0      193.39      181.52      1.74 o 
   6   3   0       34.79       34.43      0.80 o 
   7   3   0        2.13        1.94      0.51 o 
   8   3   0       52.67       57.34      1.40 o 
   9   3   0        0.41        0.79      0.67 o 
  10   3   0        0.03        1.54      0.91 o 
  11   3   0       57.59       39.46      2.88 o 
  12   3   0        8.59        8.55      1.92 o 
  13   3   0       13.93       16.69      3.03 o 
  14   3   0       29.85       36.79      4.18 o 
  15   3   0        2.21        4.34      3.26 o 
   0   4   0      142.17      144.51      2.10 o 
   1   4   0        0.45        4.49      0.32 o 
   2   4   0      495.59      554.06      3.78 o 
   3   4   0       81.61       79.87      1.00 o 
   4   4   0      204.14      248.55      2.08 o 
   5   4   0      924.33      879.24      6.26 o 
   6   4   0      672.82      641.19      5.18 o 
   7   4   0      154.64      143.25      2.05 o 
   8   4   0       20.69       18.99      1.08 o 
   9   4   0      443.53      393.40      9.12 o 
  10   4   0      213.01      219.32      7.80 o 
  11   4   0       76.87       82.91      5.14 o 
  12   4   0        1.87        3.55      2.01 o 
  13   4   0       20.35       23.04      3.45 o 
  14   4   0       52.58       53.34      7.19 o 
  15   4   0       25.15       26.21      5.80 o 
   1   5   0       96.29      107.27      1.45 o 
   2   5   0       65.83       66.51      1.18 o 
   3   5   0      246.31      231.74      2.73 o 
   4   5   0      653.19      652.54      4.96 o 
   5   5   0      313.59      324.29      2.97 o 
   6   5   0        0.90        3.72      0.58 o 
   7   5   0      676.83      645.01     10.11 o 
   8   5   0        0.43       -0.21      1.11 o 
   9   5   0       32.33       37.31      6.46 o 
  10   5   0        0.29        1.72      1.54 o 
  11   5   0        2.86        3.31      1.90 o 
  12   5   0        5.59        6.14      2.54 o 
  13   5   0       26.27       29.28      3.96 o 
  14   5   0        0.25        1.54      3.68 o 
   0   6   0       17.68       10.74      0.84 o 
   1   6   0      394.85      377.68      3.34 o 
   2   6   0      859.72      907.78      7.24 o 
   3   6   0      898.26      889.77     11.01 o 
   4   6   0      188.08      197.86      3.61 o 
   5   6   0      113.55      107.80      2.88 o 
   6   6   0       23.10       26.20      2.24 o 
   7   6   0       43.27       43.37      3.71 o 
   8   6   0       14.14       11.38      2.35 o 
   9   6   0       15.12       13.99      2.84 o 
  10   6   0       18.89       18.68      3.20 o 
  11   6   0       25.15       22.68      3.47 o 
  12   6   0       62.74       75.12     10.38 o 
  13   6   0       15.06       14.05      3.26 o 
   1   7   0      239.80      232.26      4.01 o 
   2   7   0      478.35      455.38      6.77 o 
   3   7   0       37.22       34.59      3.00 o 
   4   7   0       35.10       37.19      3.55 o 
   5   7   0        4.34        3.12      1.55 o 
   6   7   0        2.76        1.55      2.12 o 
   7   7   0       11.37        9.72      2.29 o 
   8   7   0      159.61      174.59      7.34 o 
   9   7   0        2.98        5.09      2.26 o 
  10   7   0        9.32        6.19      2.42 o 
  11   7   0        8.05       13.06      3.09 o 
  12   7   0        3.42        5.37      2.61 o 
   0   8   0       27.96       31.98      4.71 o 
   1   8   0       11.59       11.83      2.28 o 
   2   8   0       97.50       98.17      5.16 o 
   3   8   0        0.40        0.87      1.25 o 
   4   8   0       10.31       10.91      2.24 o 
   5   8   0       33.83       30.71      5.68 o 
   6   8   0        9.25       12.93      2.55 o 
   7   8   0        3.75        0.89      1.64 o 
   8   8   0        3.80        2.64      1.82 o 
   9   8   0        1.04        2.79      2.08 o 
  10   8   0        2.91        0.69      1.99 o 
   1   9   0       87.89      111.32      8.97 o 
   2   9   0       90.09       84.42      5.32 o 
   3   9   0      106.00      106.19      7.60 o 
   4   9   0        4.12        6.00      3.02 o 
   5   9   0        3.92        7.87      3.63 o 
   6   9   0       22.23       21.29      5.12 o 
   7   9   0       14.53       19.06      5.26 o 
   8   9   0       10.88       18.07      5.12 o 
   0  10   0       19.65       18.92      4.88 o 
   1  10   0        0.04        2.83      2.00 o 
   2  10   0        0.11        2.31      2.48 o 
   3  10   0      294.10      336.48     16.85 o 
   4  10   0       15.86       27.23      5.83 o 
   5  10   0       13.58       23.30      5.76 o 
 -16   1   1       16.86       21.06      4.75 o 
 -15   1   1       83.66       96.19      5.91 o 
 -14   1   1       50.83       51.20      5.46 o 
 -13   1   1       28.08       26.68      2.62 o 
 -12   1   1       86.50       80.27      3.69 o 
 -11   1   1       10.04       12.29      1.49 o 
 -10   1   1      619.35      597.44      6.13 o 
  -9   1   1      830.62      820.39      7.13 o 
  -8   1   1      138.07      125.55      1.84 o 
  -7   1   1      417.47      456.66      3.33 o 
  -6   1   1       61.43       74.10      1.03 o 
  -5   1   1     2518.21     2758.41     14.38 o 
  -4   1   1       21.00       19.97      0.47 o 
  -3   1   1      241.61      275.47      1.86 o 
  -2   1   1       21.35       19.66      0.51 o 
  -1   1   1     6782.97     6470.15     46.06 o 
   0   1   1       96.08      100.28      0.81 o 
   1   1   1       75.91       70.01      0.62 o 
   2   1   1      538.71      540.33      3.34 o 
   3   1   1      149.23      140.46      1.22 o 
   4   1   1      143.82      135.67      1.30 o 
   5   1   1      660.58      673.34      4.18 o 
   6   1   1      221.42      263.72      2.19 o 
   7   1   1       51.33       53.87      1.01 o 
   8   1   1        1.79        1.19      0.46 o 
   9   1   1        4.04        3.49      0.69 o 
  10   1   1      111.25      113.15      2.99 o 
  11   1   1       49.25       45.49      2.90 o 
  12   1   1       97.44      101.66      6.83 o 
  13   1   1        2.10        3.16      2.09 o 
  14   1   1       40.55       42.51      6.02 o 
  15   1   1        2.33        6.56      2.87 o 
  16   1   1        0.09        0.85      2.41 o 
 -16   2   1       24.46       29.74      6.21 o 
 -15   2   1        3.15        4.48      3.15 o 
 -14   2   1       29.35       33.48      3.09 o 
 -13   2   1        3.21        5.06      1.60 o 
 -12   2   1       25.30       20.64      2.94 o 
 -11   2   1       12.92        7.08      1.62 o 
 -10   2   1       12.57        7.59      0.89 o 
  -9   2   1      614.08      560.61      5.63 o 
  -8   2   1      731.12      711.91      5.98 o 
  -7   2   1       74.58       78.38      1.17 o 
  -6   2   1      132.96      160.40      1.62 o 
  -5   2   1        0.44        1.95      0.29 o 
  -4   2   1     4033.55     4141.97     21.81 o 
  -3   2   1      400.22      385.21      2.64 o 
  -2   2   1     8760.27     8676.62     44.02 o 
  -1   2   1     4333.78     4410.79     22.36 o 
   0   2   1     4486.31     4399.16     23.54 o 
   1   2   1      177.55      200.46      1.38 o 
   2   2   1      403.73      386.14      2.37 o 
   3   2   1     1314.61     1381.49      7.23 o 
   4   2   1     1022.58     1074.12      6.32 o 
   5   2   1      212.53      241.46      2.08 o 
   6   2   1      736.28      809.24      5.26 o 
   7   2   1        0.71        0.31      0.34 o 
   8   2   1      191.95      187.77      2.50 o 
   9   2   1      676.37      605.34      9.25 o 
  10   2   1      700.28      735.92      8.58 o 
  11   2   1      115.15      101.58      4.15 o 
  12   2   1      150.12      150.65      5.24 o 
  13   2   1       41.61       41.74      4.22 o 
  14   2   1       33.49       39.42      4.36 o 
  15   2   1       10.04        8.67      2.95 o 
 -16   3   1       51.72       57.58      7.97 o 
 -15   3   1      342.68      367.03     17.56 o 
 -14   3   1       44.33       48.12      4.54 o 
 -13   3   1        5.46        3.75      2.56 o 
 -12   3   1        5.45        3.91      1.51 o 
 -11   3   1      233.13      222.23      6.07 o 
 -10   3   1       73.37       81.70      3.01 o 
  -9   3   1       98.48       86.87      2.12 o 
  -8   3   1       43.41       48.42      1.41 o 
  -7   3   1      164.90      168.82      2.28 o 
  -6   3   1      772.49      796.24      5.08 o 
  -5   3   1       18.88       18.93      0.59 o 
  -4   3   1      405.74      411.47      2.89 o 
  -3   3   1       39.32       41.40      0.68 o 
  -2   3   1       45.52       32.65      0.63 o 
  -1   3   1      847.84      854.97      4.90 o 
   0   3   1     4415.04     4468.29     22.57 o 
   1   3   1      234.18      232.19      1.76 o 
   2   3   1      412.71      415.27      2.66 o 
   3   3   1        6.83        7.66      0.34 o 
   4   3   1     1898.79     1996.90     10.78 o 
   5   3   1        4.66        0.78      0.29 o 
   6   3   1      658.80      673.92      5.00 o 
   7   3   1       60.80       63.76      1.50 o 
   8   3   1      186.66      197.58      3.24 o 
   9   3   1       48.18       51.93      1.92 o 
  10   3   1       98.26       85.03      3.22 o 
  11   3   1        3.25        2.26      1.59 o 
  12   3   1       72.50       79.52      4.03 o 
  13   3   1        4.93        3.37      1.93 o 
  14   3   1      122.62      147.71     10.72 o 
  15   3   1       46.73       55.37      7.66 o 
 -15   4   1        2.43        2.77      2.17 o 
 -14   4   1        0.07        0.90      2.04 o 
 -13   4   1       48.75       63.47      5.07 o 
 -12   4   1      243.76      229.70      8.55 o 
 -11   4   1      580.20      582.18     14.21 o 
 -10   4   1      153.33      160.97      6.60 o 
  -9   4   1       17.68       16.05      1.62 o 
  -8   4   1      165.17      159.46      2.62 o 
  -7   4   1        5.18        8.73      0.66 o 
  -6   4   1      633.74      643.95      4.98 o 
  -5   4   1      371.34      349.64      2.91 o 
  -4   4   1      269.22      278.55      2.29 o 
  -3   4   1       34.49       36.27      0.89 o 
  -2   4   1      354.06      338.39      2.46 o 
  -1   4   1      407.71      376.33      2.70 o 
   0   4   1     1239.90     1303.31      7.56 o 
   1   4   1       70.25       98.62      1.18 o 
   2   4   1       12.71       21.06      0.57 o 
   3   4   1     1000.27     1046.90      5.80 o 
   4   4   1      430.76      438.97      2.99 o 
   5   4   1      907.74      878.77      5.91 o 
   6   4   1       34.57       33.27      1.04 o 
   7   4   1        1.38       -0.25      0.55 o 
   8   4   1       33.58       37.70      1.84 o 
   9   4   1      181.42      166.59      5.03 o 
  10   4   1       38.50       38.44      2.88 o 
  11   4   1        0.18       -0.08      1.76 o 
  12   4   1        3.26        2.53      1.88 o 
  13   4   1        0.20        3.34      2.05 o 
  14   4   1        0.00        4.85      3.26 o 
 -14   5   1       25.14       20.40      3.61 o 
 -13   5   1       60.44       60.36      5.19 o 
 -12   5   1        0.16        1.22      2.03 o 
 -11   5   1      144.55      143.37      6.74 o 
 -10   5   1       43.59       30.64      3.52 o 
  -9   5   1       95.05       88.99      4.95 o 
  -8   5   1        0.43        1.48      1.07 o 
  -7   5   1      664.77      709.02     10.96 o 
  -6   5   1      351.17      363.89      4.15 o 
  -5   5   1       16.09       12.29      0.77 o 
  -4   5   1      265.81      262.33      2.61 o 
  -3   5   1      317.00      293.98      2.80 o 
  -2   5   1        0.26        0.18      0.28 o 
  -1   5   1       94.83       91.56      1.28 o 
   0   5   1      236.69      231.60      2.16 o 
   1   5   1        2.72        1.65      0.32 o 
   2   5   1      208.36      216.33      2.28 o 
   3   5   1        6.00        7.24      0.54 o 
   4   5   1      115.39      121.58      2.28 o 
   5   5   1       61.35       68.94      1.46 o 
   6   5   1       26.19       29.46      1.61 o 
   7   5   1      108.74       97.24      3.10 o 
   8   5   1       33.20       25.09      5.02 o 
   9   5   1       31.53       35.09      8.53 o 
  10   5   1       69.46       74.73     10.88 o 
  11   5   1       44.91       55.34      4.72 o 
  12   5   1       10.16       26.52      5.39 o 
  13   5   1        3.74        0.81      2.00 o 
  14   5   1       29.72       35.17      4.49 o 
 -13   6   1       30.56       28.22      4.11 o 
 -12   6   1        9.17        9.82      2.74 o 
 -11   6   1      105.15      102.86     11.85 o 
 -10   6   1       31.19       25.47      3.45 o 
  -9   6   1        2.25        1.75      1.64 o 
  -8   6   1       45.42       36.44      3.58 o 
  -7   6   1        0.01        1.12      1.02 o 
  -6   6   1       18.45       15.82      1.58 o 
  -5   6   1        7.99        6.91      0.95 o 
  -4   6   1      370.47      366.52      4.78 o 
  -3   6   1      465.75      429.18      4.57 o 
  -2   6   1       85.27       65.46      1.40 o 
  -1   6   1      201.12      183.42      2.24 o 
   0   6   1        0.94        3.27      0.44 o 
   1   6   1      551.15      538.43      4.63 o 
   2   6   1       45.07       47.95      1.55 o 
   3   6   1       22.25       22.99      1.11 o 
   4   6   1       49.87       46.47      2.35 o 
   5   6   1       81.04       86.60      6.54 o 
   6   6   1       10.41       10.59      3.56 o 
   7   6   1        3.91        6.05      1.88 o 
   8   6   1       45.32       34.61      3.58 o 
   9   6   1        1.39        2.65      2.70 o 
  10   6   1       37.71       50.48      4.58 o 
  11   6   1       11.06       18.44      4.56 o 
  12   6   1       87.12      102.63     17.99 o 
  13   6   1       86.04      102.47     12.63 o 
 -12   7   1       34.24       36.12      4.63 o 
 -11   7   1      101.95      109.77      6.65 o 
 -10   7   1       32.12       29.90      3.93 o 
  -9   7   1       15.93       23.76      4.10 o 
  -8   7   1        0.86        1.36      1.53 o 
  -7   7   1      130.60      138.45      6.29 o 
  -6   7   1      151.20      148.09      4.93 o 
  -5   7   1       13.58       13.43      1.84 o 
  -4   7   1        0.64        1.46      0.98 o 
  -3   7   1      325.08      321.21      6.24 o 
  -2   7   1       10.33        9.01      1.39 o 
  -1   7   1       46.55       53.47      2.10 o 
   0   7   1       15.63       17.49      1.78 o 
   1   7   1       78.56       74.39      4.68 o 
   2   7   1       35.74       29.12      2.69 o 
   3   7   1      168.55      168.97      4.95 o 
   4   7   1        6.89       10.42      1.56 o 
   5   7   1       86.65       89.46      4.74 o 
   6   7   1        0.09        0.41      1.31 o 
   7   7   1        8.32        8.71      2.25 o 
   8   7   1       16.24       23.04      4.73 o 
   9   7   1      155.70      170.82      8.10 o 
  10   7   1        0.29        2.10      1.97 o 
  11   7   1       61.30       79.06      5.95 o 
  12   7   1        3.02        9.81      2.95 o 
 -11   8   1       63.58       77.01     12.19 o 
 -10   8   1       17.31       20.17      3.47 o 
  -9   8   1       31.10       42.76      7.12 o 
  -8   8   1       39.30       57.70      4.87 o 
  -7   8   1      188.02      191.87      8.70 o 
  -6   8   1       24.91       21.73      3.17 o 
  -5   8   1       73.57       76.51      5.31 o 
  -4   8   1        0.14        2.39      1.11 o 
  -3   8   1        3.70        1.45      1.73 o 
  -2   8   1        1.89        2.08      1.36 o 
  -1   8   1       45.76       45.98      3.82 o 
   0   8   1       85.68       79.33      4.57 o 
   1   8   1      103.02      110.33      5.44 o 
   2   8   1       45.29       50.49      5.97 o 
   3   8   1        9.27        4.03      1.67 o 
   4   8   1       13.62        7.77      3.22 o 
   5   8   1       34.81       35.03      5.53 o 
   6   8   1       24.05       37.32      3.79 o 
   7   8   1       43.06       56.36      4.69 o 
   8   8   1        7.05       13.96      2.89 o 
   9   8   1       55.82       46.59      4.71 o 
  10   8   1        9.55       10.14      3.01 o 
  -9   9   1       72.36       71.59      5.86 o 
  -8   9   1        0.01        2.22      1.91 o 
  -7   9   1       21.74       19.60      5.09 o 
  -6   9   1        5.29        2.71      2.88 o 
  -5   9   1        3.90        1.80      2.54 o 
  -4   9   1        2.20        6.70      2.07 o 
  -3   9   1       74.56       93.46      8.41 o 
  -2   9   1       50.97       52.32      4.41 o 
  -1   9   1       16.53       11.23      2.35 o 
   0   9   1        8.93       10.03      2.29 o 
   1   9   1       46.68       61.66      4.75 o 
   2   9   1       65.61       81.89      7.97 o 
   3   9   1        2.70        4.37      2.61 o 
   4   9   1       35.10       32.55      5.73 o 
   5   9   1        3.66        4.20      3.36 o 
   6   9   1       35.37       22.79      5.32 o 
   7   9   1        0.23       -0.24      2.61 o 
   8   9   1        1.10       -2.14      2.98 o 
  -5  10   1        0.72        1.53      3.09 o 
  -4  10   1      135.60      158.52     11.46 o 
  -3  10   1        9.75       11.94      4.00 o 
  -2  10   1       99.46      107.00      6.54 o 
  -1  10   1        4.18        7.08      2.37 o 
   0  10   1        2.08        1.37      1.84 o 
   1  10   1        0.01        0.75      2.07 o 
   2  10   1      110.41      129.57     10.00 o 
   3  10   1        9.10       19.12      4.82 o 
   4  10   1       14.46        9.56      4.17 o 
   5  10   1        0.38        2.31      3.12 o 
 -17   0   2        0.76        4.24      3.29 o 
 -16   0   2        2.46        7.39      3.70 o 
 -15   0   2      287.77      325.90     14.95 o 
 -14   0   2       82.57       92.23      7.60 o 
 -13   0   2        0.12        0.50      1.49 o 
 -12   0   2      292.14      281.48      8.27 o 
 -11   0   2       19.46       20.73      2.47 o 
 -10   0   2      145.71      127.44      9.16 o 
  -9   0   2       84.27       75.10      2.17 o 
  -8   0   2      393.98      378.89      4.09 o 
  -7   0   2      252.17      171.54      2.32 o 
  -6   0   2     3344.13     3348.37     23.76 o 
  -5   0   2     5564.20     5700.07     39.49 o 
  -4   0   2      388.30      353.19      3.34 o 
  -3   0   2      455.97      499.29      4.25 o 
  -2   0   2       78.13       75.07      1.44 o 
  -1   0   2       39.52       39.38      1.25 o 
   0   0   2      185.87      169.11      3.30 o 
   1   0   2     3050.20     3090.71     35.11 o 
   2   0   2     1062.90     1039.31      9.67 o 
   3   0   2      897.26      897.16      7.87 o 
   4   0   2        6.38        6.75      0.47 o 
   5   0   2       53.90       82.05      1.48 o 
   6   0   2     1264.63     1228.08     10.42 o 
   7   0   2      113.60       92.21      1.85 o 
   8   0   2     4357.15     4126.76     37.58 o 
   9   0   2     3375.22     3252.06     34.24 o 
  10   0   2        0.77       -1.63      2.10 o 
  11   0   2       41.37       30.69      4.85 o 
  12   0   2       31.31       31.77      5.22 o 
  14   0   2      123.59      123.73      9.83 o 
  15   0   2        1.57        0.00      3.49 o 
 -16   1   2       24.75       31.07      4.10 o 
 -15   1   2        2.40        5.31      2.31 o 
 -14   1   2       61.35       61.12      3.70 o 
 -13   1   2       34.28       41.91      2.98 o 
 -12   1   2        2.92        2.89      1.12 o 
 -11   1   2     1276.09     1215.38     13.52 o 
 -10   1   2      946.49      879.01      9.51 o 
  -9   1   2       40.56       33.99      1.18 o 
  -8   1   2       76.88       74.26      1.32 o 
  -7   1   2       10.11       12.22      0.51 o 
  -6   1   2     2092.26     2228.69     11.91 o 
  -5   1   2        3.04        3.71      0.30 o 
  -4   1   2     2119.25     2014.75     10.19 o 
  -3   1   2      306.52      304.32      1.95 o 
  -2   1   2    14535.81    14020.03     87.82 o 
  -1   1   2     1165.94     1157.60      6.84 o 
   0   1   2     1803.70     1787.76     12.64 o 
   1   1   2     3295.85     3211.14     19.30 o 
   2   1   2      559.09      580.88      3.77 o 
   3   1   2     2251.24     2160.90     12.09 o 
   4   1   2     2639.92     2747.15     15.31 o 
   5   1   2       15.07       17.25      0.54 o 
   6   1   2        8.85       13.68      0.52 o 
   7   1   2       55.70       52.33      1.08 o 
   8   1   2      417.64      375.69      4.98 o 
   9   1   2      496.60      479.05      6.17 o 
  10   1   2     1189.55     1132.78     16.80 o 
  11   1   2        3.88        2.00      2.05 o 
  12   1   2      156.31      168.28      7.22 o 
  13   1   2        2.79        0.90      2.87 o 
  14   1   2        1.62       -1.98      1.98 o 
  15   1   2        0.33       -2.11      2.11 o 
 -16   2   2      110.53      118.21      9.90 o 
 -15   2   2       18.86       26.02      3.72 o 
 -14   2   2       12.56       13.95      2.26 o 
 -13   2   2       91.73       87.94      4.14 o 
 -12   2   2       30.63       24.83      2.44 o 
 -11   2   2        0.14        1.52      0.84 o 
 -10   2   2        5.85       10.10      1.03 o 
  -9   2   2      409.86      409.61      4.68 o 
  -8   2   2        0.06       -0.22      0.40 o 
  -7   2   2       73.47       71.61      1.09 o 
  -6   2   2     1018.74     1105.48      6.48 o 
  -5   2   2       37.21       38.65      0.69 o 
  -4   2   2      177.36      165.14      1.42 o 
  -3   2   2      519.57      544.45      3.18 o 
  -2   2   2     6945.74     6998.06     36.62 o 
  -1   2   2     6852.37     6755.37     34.34 o 
   0   2   2     1271.11     1253.05      7.48 o 
   1   2   2       85.97       88.21      0.73 o 
   2   2   2      565.92      539.96      3.35 o 
   3   2   2      176.20      176.49      1.38 o 
   4   2   2       93.53       78.29      1.04 o 
   5   2   2     1013.89     1027.66      6.24 o 
   6   2   2      243.05      259.27      2.29 o 
   7   2   2       88.20       91.49      1.69 o 
   8   2   2      513.37      516.41      5.58 o 
   9   2   2        3.74        3.08      0.94 o 
  10   2   2       27.41       26.52      2.38 o 
  11   2   2       33.02       33.76      2.99 o 
  12   2   2       14.42       16.73      3.03 o 
  13   2   2       33.98       36.02      4.14 o 
  14   2   2       24.01       31.64      4.23 o 
  15   2   2        0.10        0.74      2.44 o 
 -16   3   2        8.26       14.48      4.65 o 
 -15   3   2      106.32      117.16     15.02 o 
 -14   3   2       15.22       18.95      3.27 o 
 -13   3   2      107.66       99.06     10.85 o 
 -12   3   2      336.81      329.75     10.03 o 
 -11   3   2      452.85      423.63      8.73 o 
 -10   3   2       49.44       37.23      2.69 o 
  -9   3   2        0.29        1.28      0.98 o 
  -8   3   2        1.07        1.84      0.50 o 
  -7   3   2      259.44      242.06      2.52 o 
  -6   3   2      461.48      498.72      3.52 o 
  -5   3   2       64.76       66.86      0.96 o 
  -4   3   2        7.66       16.69      0.49 o 
  -3   3   2      913.10      956.03      5.50 o 
  -2   3   2      507.16      506.59      3.19 o 
  -1   3   2      755.13      823.13      4.73 o 
   0   3   2      445.95      482.50      3.67 o 
   1   3   2      337.63      340.62      2.31 o 
   2   3   2      633.16      645.31      3.88 o 
   3   3   2      408.83      443.41      2.87 o 
   4   3   2      240.46      223.92      1.82 o 
   5   3   2      704.65      742.63      4.54 o 
   6   3   2       18.15       17.49      0.72 o 
   7   3   2      102.88       93.47      1.98 o 
   8   3   2       15.88       14.36      1.08 o 
   9   3   2       26.67       24.04      1.87 o 
  10   3   2      103.26       97.42      4.10 o 
  11   3   2        1.59       -0.14      1.24 o 
  12   3   2       16.23       17.55      2.45 o 
  13   3   2       49.59       46.16      7.10 o 
  14   3   2       33.72       41.91      6.78 o 
  15   3   2       91.30      106.75     10.17 o 
 -15   4   2       49.59       63.32      5.49 o 
 -14   4   2       10.10       11.87      3.34 o 
 -13   4   2       41.99       49.23      5.32 o 
 -12   4   2       10.98       11.19      2.46 o 
 -11   4   2        6.81        8.91      2.26 o 
 -10   4   2       83.84       77.44      4.53 o 
  -9   4   2      170.17      140.39      4.40 o 
  -8   4   2       24.35       28.86      1.48 o 
  -7   4   2       64.15       64.48      1.77 o 
  -6   4   2        1.51        1.40      0.42 o 
  -5   4   2        0.10        0.79      0.28 o 
  -4   4   2       62.00       68.30      1.02 o 
  -3   4   2       93.16       94.83      1.60 o 
  -2   4   2      263.80      277.65      2.18 o 
  -1   4   2     1805.28     1918.15     10.03 o 
   0   4   2     1186.70     1248.40      7.01 o 
   1   4   2       27.41       26.94      0.61 o 
   2   4   2       60.78       67.79      0.97 o 
   3   4   2      116.35      123.58      1.29 o 
   4   4   2      237.86      243.48      2.08 o 
   5   4   2        4.48        7.06      0.55 o 
   6   4   2      135.59      141.79      2.41 o 
   7   4   2        0.00        1.58      0.81 o 
   8   4   2      170.96      155.04      4.02 o 
   9   4   2       12.81       13.97      1.99 o 
  10   4   2        0.10        2.98      1.46 o 
  11   4   2        3.63        2.46      1.64 o 
  12   4   2       43.32       54.32      4.60 o 
  13   4   2        6.06        3.46      3.19 o 
  14   4   2       20.50       28.69      5.93 o 
 -15   5   2        0.24        2.66      2.24 o 
 -14   5   2       26.37       28.29      4.65 o 
 -13   5   2       33.37       35.59     11.99 o 
 -12   5   2      149.23      153.23      7.22 o 
 -11   5   2        2.66        2.17      1.65 o 
 -10   5   2      211.56      215.13      7.96 o 
  -9   5   2      316.42      288.00      6.95 o 
  -8   5   2      950.46      881.98     11.98 o 
  -7   5   2      275.93      247.96      3.89 o 
  -6   5   2        3.86        3.27      0.59 o 
  -5   5   2      443.37      430.18      4.75 o 
  -4   5   2      193.38      197.64      2.50 o 
  -3   5   2       14.87       13.45      0.68 o 
  -2   5   2       48.76       60.76      1.02 o 
  -1   5   2      105.97      114.84      1.32 o 
   0   5   2       40.50       37.94      0.76 o 
   1   5   2       89.15      101.91      1.31 o 
   2   5   2      470.85      472.96      3.96 o 
   3   5   2        2.04        0.58      0.36 o 
   4   5   2      912.78      916.33      7.63 o 
   5   5   2       11.69       11.08      1.01 o 
   6   5   2     1047.54     1009.88     14.49 o 
   7   5   2      592.86      531.59     12.91 o 
   8   5   2       96.98       88.65      3.78 o 
   9   5   2       63.48       70.50      8.65 o 
  10   5   2       95.25      105.29      6.09 o 
  11   5   2       17.58       25.33      3.63 o 
  12   5   2       48.94       50.34      4.75 o 
  13   5   2        4.64       10.11      2.99 o 
 -14   6   2      129.37      138.16      7.72 o 
 -13   6   2      158.60      169.43      9.07 o 
 -12   6   2       11.48       10.47      2.77 o 
 -11   6   2      223.96      216.89      8.73 o 
 -10   6   2        6.28        8.62      2.33 o 
  -9   6   2      206.40      207.95      7.92 o 
  -8   6   2       35.85       31.49      2.58 o 
  -7   6   2       22.95       22.00      2.19 o 
  -6   6   2       19.84       18.25      2.87 o 
  -5   6   2        0.34       -0.33      0.52 o 
  -4   6   2      413.16      416.78      5.42 o 
  -3   6   2       10.20       13.53      1.02 o 
  -2   6   2      126.85      119.19      1.99 o 
  -1   6   2        5.80        5.95      0.57 o 
   0   6   2       65.51       67.61      1.45 o 
   1   6   2       54.80       62.21      2.24 o 
   2   6   2       11.17       11.95      1.25 o 
   3   6   2      661.21      695.03      8.54 o 
   4   6   2        1.14        1.44      0.86 o 
   5   6   2       46.34       46.22      2.67 o 
   6   6   2       75.41       72.90      5.41 o 
   7   6   2      149.86      151.67      6.38 o 
   8   6   2        0.03        1.83      1.71 o 
   9   6   2       69.70       70.19      5.04 o 
  10   6   2      200.04      205.76      8.36 o 
  11   6   2       33.85       31.72      4.12 o 
  12   6   2        3.60        6.43      2.63 o 
 -12   7   2      102.36       92.66      6.50 o 
 -11   7   2       74.27       72.96      5.69 o 
 -10   7   2        2.79        0.96      1.95 o 
  -9   7   2       40.71       41.17      4.15 o 
  -8   7   2        0.20        0.35      1.39 o 
  -7   7   2      244.24      242.26      7.46 o 
  -6   7   2        7.32        7.20      1.48 o 
  -5   7   2       76.77       86.56      4.37 o 
  -4   7   2      113.79      104.27      4.01 o 
  -3   7   2       13.82        7.30      1.40 o 
  -2   7   2       13.40       11.04      1.24 o 
  -1   7   2       46.53       49.91      2.17 o 
   0   7   2       94.43       93.09      2.79 o 
   1   7   2      228.19      207.99      9.26 o 
   2   7   2       86.92       69.10      4.06 o 
   3   7   2        1.20        4.22      2.42 o 
   4   7   2       24.98       29.83      3.00 o 
   5   7   2        2.12        2.03      1.85 o 
   6   7   2      129.12      135.12      6.13 o 
   7   7   2       13.15       12.80      2.57 o 
   8   7   2       18.06       19.99      3.17 o 
   9   7   2       33.32       36.55      4.39 o 
  10   7   2        1.35        1.21      1.88 o 
  11   7   2       76.44       92.72      6.48 o 
 -11   8   2        9.08       12.64      2.99 o 
 -10   8   2        1.22        5.32      2.48 o 
  -9   8   2        8.72       10.69      2.74 o 
  -8   8   2       55.61       57.67      4.84 o 
  -7   8   2       10.11        8.41      2.28 o 
  -6   8   2        0.20        1.06      1.13 o 
  -5   8   2       27.29       31.86      2.79 o 
  -4   8   2      381.23      351.27      8.28 o 
  -3   8   2      189.81      222.35      6.29 o 
  -2   8   2       71.40       67.43      4.41 o 
  -1   8   2        1.03        1.94      1.43 o 
   0   8   2        4.73        2.69      2.78 o 
   1   8   2        3.86        1.83      2.03 o 
   2   8   2        4.19        3.85      2.22 o 
   3   8   2       65.13       54.63      6.41 o 
   4   8   2        3.06        4.41      2.58 o 
   5   8   2        0.09        0.85      2.03 o 
   6   8   2        4.44        1.86      2.92 o 
   7   8   2       31.43       38.42      6.15 o 
   8   8   2       29.30       40.16      4.37 o 
   9   8   2        0.09        1.02      2.01 o 
  10   8   2       61.62       72.74      5.94 o 
  -9   9   2        0.21        1.38      2.05 o 
  -8   9   2       24.78       32.11      4.17 o 
  -7   9   2        0.76        1.67      2.00 o 
  -6   9   2       34.93       26.65      5.46 o 
  -5   9   2       34.77       38.48      6.07 o 
  -4   9   2       56.28       67.50      5.06 o 
  -3   9   2        7.61        9.14      2.39 o 
  -2   9   2        3.36        5.66      2.05 o 
  -1   9   2       31.33       41.75      9.90 o 
   0   9   2       25.08       33.02      3.73 o 
   1   9   2        5.80        1.65      3.14 o 
   2   9   2        0.35        2.68      2.41 o 
   3   9   2        8.35        3.83      2.85 o 
   4   9   2        3.48        9.36      3.76 o 
   5   9   2       54.64       69.78      8.04 o 
   6   9   2       41.09       46.79      7.15 o 
   7   9   2      151.45      162.80     11.87 o 
  -5  10   2       48.61       55.75      7.66 o 
  -4  10   2       53.71       59.78      7.60 o 
  -3  10   2        6.40        5.43      2.25 o 
  -2  10   2       78.59       89.68      6.09 o 
  -1  10   2        2.79        5.10      2.16 o 
   0  10   2       15.40       16.68      4.48 o 
   1  10   2       19.91       35.88      6.48 o 
   2  10   2        8.16       13.53      4.20 o 
   3  10   2        3.48        4.41      3.56 o 
   4  10   2        5.64        5.19      3.66 o 
 -17   1   3       17.20       19.60      5.05 o 
 -16   1   3       15.54       13.36      3.63 o 
 -15   1   3       23.43       17.47      2.70 o 
 -14   1   3       67.27       61.74      3.63 o 
 -13   1   3       13.95       18.46      2.19 o 
 -12   1   3       65.51       60.18      2.85 o 
 -11   1   3       33.30       25.92      1.64 o 
 -10   1   3        0.38        3.97      1.13 o 
  -9   1   3        0.06        0.66      0.40 o 
  -8   1   3      307.91      323.51      2.57 o 
  -7   1   3      302.94      304.08      2.33 o 
  -6   1   3     1155.29     1247.43      6.80 o 
  -5   1   3       13.65       10.99      0.36 o 
  -4   1   3      234.45      253.97      1.84 o 
  -3   1   3     2339.88     2317.08     13.38 o 
  -2   1   3      114.88      105.84      1.26 o 
  -1   1   3     1087.44     1059.03      7.40 o 
   0   1   3     2069.74     2094.91     13.30 o 
   1   1   3     1689.13     1727.97     12.48 o 
   2   1   3      169.73      174.43      1.59 o 
   3   1   3      190.81      183.74      1.80 o 
   4   1   3     2120.89     2222.98     14.53 o 
   5   1   3      350.41      370.13      2.90 o 
   6   1   3       30.02       21.02      0.70 o 
   7   1   3        0.04        0.52      0.67 o 
   8   1   3     1210.62     1168.95     12.11 o 
   9   1   3      190.10      180.69      4.35 o 
  10   1   3       24.81       18.05      2.89 o 
  11   1   3        0.01       -1.58      1.63 o 
  12   1   3        0.87       -0.28      3.17 o 
  13   1   3        9.06       11.72      2.93 o 
  14   1   3        1.52        1.01      2.30 o 
  15   1   3       10.27       12.31      3.42 o 
 -16   2   3        0.04        0.58      2.95 o 
 -15   2   3        1.76        4.24      2.15 o 
 -14   2   3        8.51        4.85      2.12 o 
 -13   2   3        5.43        8.02      1.83 o 
 -12   2   3       21.21       21.18      1.90 o 
 -11   2   3        2.20        4.36      1.14 o 
 -10   2   3       28.72       41.88      1.86 o 
  -9   2   3       15.48       15.25      1.06 o 
  -8   2   3        0.27        0.32      0.38 o 
  -7   2   3       42.72       58.67      1.48 o 
  -6   2   3      908.12      931.46      5.71 o 
  -5   2   3     1181.38     1205.61      7.02 o 
  -4   2   3      137.87      157.80      1.47 o 
  -3   2   3       60.53       58.74      0.81 o 
  -2   2   3      169.66      170.19      1.31 o 
  -1   2   3      323.48      301.27      2.20 o 
   0   2   3      820.99      833.87      6.03 o 
   1   2   3      221.11      205.16      2.60 o 
   2   2   3       62.03       52.69      0.81 o 
   3   2   3      120.67      100.93      1.36 o 
   4   2   3     2972.94     3038.25     17.77 o 
   5   2   3      275.51      279.63      2.32 o 
   6   2   3      658.08      623.74      4.58 o 
   7   2   3       30.95       32.47      1.17 o 
   8   2   3     1209.04     1169.58     13.30 o 
   9   2   3       37.54       30.14      2.04 o 
  10   2   3       75.90       74.71      3.57 o 
  11   2   3        5.60       10.60      5.83 o 
  12   2   3        0.29        0.66      2.03 o 
  13   2   3        0.19        0.19      2.25 o 
  14   2   3       77.67       78.12      5.98 o 
 -16   3   3       76.58       92.19      9.32 o 
 -15   3   3        5.30        4.62      2.29 o 
 -14   3   3        7.43        8.71      2.55 o 
 -13   3   3      134.96      136.38      6.49 o 
 -12   3   3        3.10        1.89      2.66 o 
 -11   3   3      210.85      169.07      5.12 o 
 -10   3   3        0.24        1.36      0.96 o 
  -9   3   3        1.49        2.58      0.71 o 
  -8   3   3       44.55       43.36      1.27 o 
  -7   3   3        1.40        1.17      0.34 o 
  -6   3   3     1350.83     1376.01      7.86 o 
  -5   3   3      356.16      336.60      2.47 o 
  -4   3   3      114.95      121.54      1.37 o 
  -3   3   3      418.36      425.42      3.17 o 
  -2   3   3     1539.61     1638.31      9.60 o 
  -1   3   3      706.53      652.10      4.37 o 
   0   3   3       52.95       53.29      0.70 o 
   1   3   3      596.50      549.66      4.08 o 
   2   3   3      577.17      552.06      3.69 o 
   3   3   3        1.19        0.37      0.23 o 
   4   3   3      108.99      113.96      1.29 o 
   5   3   3        9.11        9.59      0.49 o 
   6   3   3      163.88      177.39      2.25 o 
   7   3   3       28.25       26.67      1.27 o 
   8   3   3      859.01      836.15     16.62 o 
   9   3   3      123.67      125.45      4.47 o 
  10   3   3       78.33       72.70      4.45 o 
  11   3   3        1.17        0.70      1.36 o 
  12   3   3       15.88       15.45      3.09 o 
  13   3   3      235.11      248.99      9.54 o 
  14   3   3       50.66       56.72      5.34 o 
 -15   4   3       30.18       26.06      3.98 o 
 -14   4   3      103.24      130.27      6.91 o 
 -13   4   3       11.88        7.72      2.39 o 
 -12   4   3        6.60        9.61      2.44 o 
 -11   4   3      106.03       90.82      4.06 o 
 -10   4   3        0.00       -0.84      0.84 o 
  -9   4   3       68.79       57.42      2.61 o 
  -8   4   3       19.72       23.47      1.48 o 
  -7   4   3      144.78      145.17      2.73 o 
  -6   4   3       22.36       21.09      0.70 o 
  -5   4   3      680.77      650.77      4.51 o 
  -4   4   3       26.74       26.84      0.67 o 
  -3   4   3     4721.50     4911.49     30.99 o 
  -2   4   3      700.24      660.08      4.09 o 
  -1   4   3      209.94      240.56      1.97 o 
   0   4   3       61.05       69.69      0.93 o 
   1   4   3     1355.12     1377.25      8.33 o 
   2   4   3        4.69        6.57      0.36 o 
   3   4   3      201.63      184.52      1.77 o 
   4   4   3      638.57      654.72      4.34 o 
   5   4   3       87.17       82.57      1.53 o 
   6   4   3       79.69       77.50      2.42 o 
   7   4   3        8.83        9.57      1.58 o 
   8   4   3       74.93       77.00      3.56 o 
   9   4   3       46.91       49.09      3.13 o 
  10   4   3        0.61        2.78      1.47 o 
  11   4   3       15.47       15.10      2.40 o 
  12   4   3      204.45      216.17     12.61 o 
  13   4   3        7.70        7.73      3.70 o 
  14   4   3       25.41       36.93      6.85 o 
 -15   5   3      112.14      152.30      8.09 o 
 -14   5   3        6.05        3.31      3.83 o 
 -13   5   3       42.25       34.11      4.21 o 
 -12   5   3      346.30      377.76     11.68 o 
 -11   5   3        2.60        4.73      1.98 o 
 -10   5   3        6.65        3.14      1.11 o 
  -9   5   3        1.46        0.13      0.82 o 
  -8   5   3       66.91       56.26      2.31 o 
  -7   5   3       33.25       27.74      2.33 o 
  -6   5   3       16.33       14.83      1.09 o 
  -5   5   3      233.91      233.36      3.12 o 
  -4   5   3       11.46        9.29      0.62 o 
  -3   5   3       33.97       38.48      0.87 o 
  -2   5   3      542.76      587.94      4.20 o 
  -1   5   3      779.47      812.61      5.61 o 
   0   5   3       13.21       16.37      0.52 o 
   1   5   3       96.50       99.57      1.22 o 
   2   5   3      303.27      299.80      3.20 o 
   3   5   3      388.84      370.21      3.80 o 
   4   5   3       72.54       69.18      1.70 o 
   5   5   3      201.25      213.02      4.07 o 
   6   5   3      485.33      489.44      9.35 o 
   7   5   3       24.58       27.69      2.98 o 
   8   5   3       78.83       80.24      3.72 o 
   9   5   3        2.35        4.85      1.64 o 
  10   5   3        0.10       -0.01      2.32 o 
  11   5   3        3.48        4.04      2.12 o 
  12   5   3       16.51       20.48      3.49 o 
  13   5   3       11.51       20.65      5.29 o 
 -14   6   3       22.69       33.44      6.37 o 
 -13   6   3      363.00      373.83     12.44 o 
 -12   6   3       66.08       57.63      5.07 o 
 -11   6   3       73.11       75.71      6.07 o 
 -10   6   3       14.34       11.51      2.56 o 
  -9   6   3       54.90       45.35      3.12 o 
  -8   6   3        8.16       11.04      1.70 o 
  -7   6   3        2.91        2.19      1.78 o 
  -6   6   3        4.40        3.63      0.88 o 
  -5   6   3      252.03      254.62      4.30 o 
  -4   6   3       33.71       38.47      1.53 o 
  -3   6   3       95.81       94.74      2.38 o 
  -2   6   3      450.48      442.21      5.35 o 
  -1   6   3        3.10        5.98      1.37 o 
   0   6   3       44.07       32.78      2.21 o 
   1   6   3      674.41      652.95      7.63 o 
   2   6   3      132.84      117.21      2.82 o 
   3   6   3      102.79       98.80      2.67 o 
   4   6   3       52.52       52.92      2.74 o 
   5   6   3       29.12       26.66      1.88 o 
   6   6   3       69.85       64.87      4.26 o 
   7   6   3        0.31        2.22      1.66 o 
   8   6   3        0.36        0.46      1.62 o 
   9   6   3       22.55       21.92      3.25 o 
  10   6   3       72.58       66.73      8.21 o 
  11   6   3        9.38       15.52      3.16 o 
  12   6   3       21.53       23.03      4.29 o 
 -13   7   3       47.16       62.02      6.56 o 
 -12   7   3       23.30       27.86      4.16 o 
 -11   7   3       23.78       17.65      3.35 o 
 -10   7   3       16.17       19.99      3.37 o 
  -9   7   3       96.04       98.00      5.71 o 
  -8   7   3        0.85        1.38      2.28 o 
  -7   7   3        2.98        1.19      1.01 o 
  -6   7   3       84.13       87.50      4.79 o 
  -5   7   3       35.23       26.25      2.39 o 
  -4   7   3       16.87       10.19      1.68 o 
  -3   7   3       17.00       13.90      2.08 o 
  -2   7   3      305.59      295.68      5.83 o 
  -1   7   3       26.18       26.24      1.85 o 
   0   7   3        0.03        0.26      0.64 o 
   1   7   3        4.12        4.38      1.25 o 
   2   7   3      384.55      397.15     10.18 o 
   3   7   3        6.46        6.58      2.58 o 
   4   7   3        0.36        1.19      1.28 o 
   5   7   3       93.86      101.06      9.07 o 
   6   7   3       70.34       83.72      7.31 o 
   7   7   3       25.72       36.01      3.86 o 
   8   7   3        0.32        4.78      2.00 o 
   9   7   3        5.95        4.62      2.37 o 
  10   7   3       70.40       73.67      5.69 o 
  11   7   3       13.07       18.90      3.70 o 
 -11   8   3        7.08        8.41      3.75 o 
 -10   8   3        3.73        3.84      2.14 o 
  -9   8   3       42.99       58.96      5.12 o 
  -8   8   3       31.25       51.31      4.64 o 
  -7   8   3      109.42      123.96      6.36 o 
  -6   8   3       27.52       26.21      2.66 o 
  -5   8   3      140.52      144.38      5.17 o 
  -4   8   3       15.49       21.50      3.52 o 
  -3   8   3       95.96      100.60      4.22 o 
  -2   8   3      101.01      104.92      4.22 o 
  -1   8   3        7.12        6.28      1.85 o 
   0   8   3        0.01        0.39      1.06 o 
   1   8   3       92.14       96.76      5.05 o 
   2   8   3      111.17       98.54      7.73 o 
   3   8   3        4.20        3.76      2.48 o 
   4   8   3        4.43        4.78      2.78 o 
   5   8   3        3.10        1.09      2.54 o 
   6   8   3       72.13       85.15      8.48 o 
   7   8   3      154.19      163.78     11.33 o 
   8   8   3        0.01        0.14      3.09 o 
   9   8   3       13.74        9.79      3.02 o 
  -9   9   3      129.31      123.63     24.40 o 
  -8   9   3       81.73       77.18      5.79 o 
  -7   9   3       58.49       64.90      5.41 o 
  -6   9   3      136.94      129.46      5.36 o 
  -5   9   3       54.22       51.26      4.55 o 
  -4   9   3      135.70      143.59      6.85 o 
  -3   9   3       18.99       24.34      3.40 o 
  -2   9   3       13.18       15.85      2.77 o 
  -1   9   3       35.13       36.94      3.91 o 
   0   9   3       11.92        7.98      5.90 o 
   1   9   3       66.10       56.25      6.92 o 
   2   9   3        8.17       14.00      4.04 o 
   3   9   3        9.01       11.80      4.10 o 
   4   9   3        0.84        6.00      3.15 o 
   5   9   3       79.63       72.63      8.27 o 
   6   9   3        0.18       -0.51      2.85 o 
   7   9   3       24.89       25.91      6.14 o 
  -5  10   3        1.93        2.54      2.98 o 
  -4  10   3      182.99      192.50      8.50 o 
  -3  10   3        0.53        5.80      2.29 o 
  -2  10   3       43.62       34.03      4.20 o 
  -1  10   3        1.19        1.97      2.37 o 
   0  10   3       18.51       23.53      5.59 o 
   1  10   3       35.92       39.10      6.54 o 
   2  10   3        3.64        5.22      3.42 o 
   3  10   3       16.02       17.12      4.98 o 
 -17   0   4       41.14       62.26      7.29 o 
 -16   0   4       90.25      100.00      8.34 o 
 -15   0   4       92.58      108.62      5.70 o 
 -14   0   4      102.03      104.38      6.37 o 
 -13   0   4       80.47       74.28      4.36 o 
 -12   0   4       90.53       71.40      4.11 o 
 -11   0   4      162.78      140.49      5.40 o 
 -10   0   4       93.57       88.25      3.78 o 
  -9   0   4       12.89        9.02      0.80 o 
  -8   0   4        6.56       15.95      0.71 o 
  -7   0   4     1584.97     1613.37     12.14 o 
  -6   0   4      435.83      460.64      5.02 o 
  -5   0   4      792.52      767.56      7.22 o 
  -4   0   4     2911.71     2853.04     25.81 o 
  -3   0   4     3298.15     3286.33     32.65 o 
  -2   0   4     8182.16     8474.59     75.51 o 
  -1   0   4    35958.39    33449.61    326.08 o 
   0   0   4    13860.06    13901.28    112.63 o 
   1   0   4     1189.81     1161.66     10.01 o 
   2   0   4     3253.50     3444.66     31.66 o 
   3   0   4     1481.38     1601.71     14.96 o 
   4   0   4      126.93      144.90      2.63 o 
   5   0   4       11.39       14.36      0.80 o 
   6   0   4      117.75      130.74      2.90 o 
   7   0   4        0.55        0.90      0.82 o 
   8   0   4       74.59       77.30      3.21 o 
   9   0   4       38.85       38.01      4.78 o 
  10   0   4      218.32      201.32     10.55 o 
  11   0   4        3.88        9.77      3.46 o 
  12   0   4      112.96      144.35      9.83 o 
  13   0   4       54.35       66.87      7.73 o 
  14   0   4      366.08      370.83     17.80 o 
 -17   1   4       20.59       26.99      5.53 o 
 -16   1   4        6.79       14.74      3.76 o 
 -15   1   4       29.47       30.67      3.72 o 
 -14   1   4       22.27       22.93      2.15 o 
 -13   1   4      201.58      182.81      4.80 o 
 -12   1   4      147.01      130.88      3.87 o 
 -11   1   4        8.14        3.20      1.01 o 
 -10   1   4       44.57       37.97      1.77 o 
  -9   1   4        0.05        0.33      0.40 o 
  -8   1   4       75.60       81.46      1.24 o 
  -7   1   4      314.98      338.62      2.83 o 
  -6   1   4      164.47      177.40      1.87 o 
  -5   1   4     2110.28     2021.71     12.05 o 
  -4   1   4        0.00        0.10      0.19 o 
  -3   1   4     4159.03     4115.11     28.69 o 
  -2   1   4      150.77      161.67      1.76 o 
  -1   1   4      524.66      533.99      3.91 o 
   0   1   4     1062.62     1084.74      6.93 o 
   1   1   4      542.29      559.61      5.38 o 
   2   1   4      844.11      900.78      6.31 o 
   3   1   4      212.38      243.04      2.24 o 
   4   1   4     1206.84     1240.68      8.71 o 
   5   1   4      285.12      313.22      2.90 o 
   6   1   4      566.35      549.14      4.88 o 
   7   1   4      974.72      967.76      7.65 o 
   8   1   4        1.17        2.27      1.52 o 
   9   1   4       91.21       91.88      9.69 o 
  10   1   4        6.03        8.71      2.28 o 
  11   1   4       26.10       22.11      3.31 o 
  12   1   4        1.12        3.79      2.29 o 
  13   1   4        3.03       -0.26      2.22 o 
  14   1   4        0.07       -1.24      2.59 o 
 -17   2   4       52.94       68.19      8.04 o 
 -16   2   4        2.68        4.22      2.35 o 
 -15   2   4      185.43      215.45      8.53 o 
 -14   2   4        3.21        1.03      1.71 o 
 -13   2   4       84.37       66.25      3.79 o 
 -12   2   4      156.83      148.93      4.15 o 
 -11   2   4      296.25      238.85      5.11 o 
 -10   2   4      192.83      185.80      4.26 o 
  -9   2   4      540.63      502.24      5.04 o 
  -8   2   4      247.66      249.83      2.27 o 
  -7   2   4     1503.55     1514.27      9.60 o 
  -6   2   4       46.99       39.83      0.83 o 
  -5   2   4        0.73        4.07      0.30 o 
  -4   2   4      283.96      287.28      2.47 o 
  -3   2   4      187.72      190.93      1.66 o 
  -2   2   4       26.02       30.61      0.61 o 
  -1   2   4     3550.28     3555.46     21.30 o 
   0   2   4       50.69       60.66      1.16 o 
   1   2   4      199.60      188.33      2.10 o 
   2   2   4       56.63       53.05      1.06 o 
   3   2   4      700.63      766.20      5.49 o 
   4   2   4      142.72      152.87      1.85 o 
   5   2   4        7.75        5.64      0.63 o 
   6   2   4      646.99      605.96      5.55 o 
   7   2   4      138.31      133.84      2.43 o 
   8   2   4     1338.73     1278.95     15.74 o 
   9   2   4       63.68       59.72      3.18 o 
  10   2   4       41.50       30.32      3.48 o 
  11   2   4      146.68      136.00     10.39 o 
  12   2   4        3.45        4.60      2.44 o 
  13   2   4       59.23       64.12      5.45 o 
  14   2   4       26.54       26.65      5.66 o 
 -16   3   4        1.83        4.58      3.00 o 
 -15   3   4        5.88        3.30      2.26 o 
 -14   3   4        4.94        6.09      2.22 o 
 -13   3   4        2.32        2.84      1.70 o 
 -12   3   4       75.21       68.80      3.58 o 
 -11   3   4        0.01        0.77      1.41 o 
 -10   3   4       38.57       34.00      2.46 o 
  -9   3   4        2.47        2.56      0.72 o 
  -8   3   4      196.45      203.05      2.46 o 
  -7   3   4       84.62       91.81      1.20 o 
  -6   3   4      286.15      258.76      2.34 o 
  -5   3   4       94.99       92.74      1.44 o 
  -4   3   4     1192.71     1282.28      7.90 o 
  -3   3   4     1494.06     1524.30      8.69 o 
  -2   3   4     1347.83     1467.10      9.11 o 
  -1   3   4       57.13       72.31      0.93 o 
   0   3   4      131.31      131.24      1.66 o 
   1   3   4      494.28      520.09      4.42 o 
   2   3   4      138.48      124.43      1.71 o 
   3   3   4      244.72      266.15      2.54 o 
   4   3   4      120.32      125.08      1.78 o 
   5   3   4      269.23      275.30      3.01 o 
   6   3   4       20.42       20.73      1.26 o 
   7   3   4       56.00       53.84      2.87 o 
   8   3   4       39.40       36.11      3.77 o 
   9   3   4        0.96        1.93      1.27 o 
  10   3   4       29.71       24.21      3.56 o 
  11   3   4       20.17       14.64      3.22 o 
  12   3   4       15.68       24.70      8.87 o 
  13   3   4       49.40       59.35      9.38 o 
  14   3   4        9.40       11.50      3.20 o 
 -16   4   4      213.73      237.82     12.61 o 
 -15   4   4        8.04       10.88      3.01 o 
 -14   4   4        0.09        1.62      1.74 o 
 -13   4   4       82.40       74.82      5.33 o 
 -12   4   4       31.32       24.14      2.55 o 
 -11   4   4        6.97        4.08      1.35 o 
 -10   4   4       20.88       17.59      2.10 o 
  -9   4   4       96.16       85.80      4.68 o 
  -8   4   4      356.59      353.61      5.87 o 
  -7   4   4      382.36      366.74      3.89 o 
  -6   4   4      665.55      624.05      5.79 o 
  -5   4   4      245.58      258.83      2.41 o 
  -4   4   4        5.41        5.59      0.42 o 
  -3   4   4     1089.81     1176.34      7.39 o 
  -2   4   4      580.15      556.75      4.18 o 
  -1   4   4        1.76        1.39      0.51 o 
   0   4   4      140.61      155.98      1.80 o 
   1   4   4      188.64      205.85      2.18 o 
   2   4   4      107.61      116.24      1.73 o 
   3   4   4        0.60        1.01      0.34 o 
   4   4   4      434.43      411.36      4.73 o 
   5   4   4      369.88      361.93      5.55 o 
   6   4   4      329.99      343.73      6.29 o 
   7   4   4       12.36       17.30      2.03 o 
   8   4   4      410.80      375.24      8.28 o 
   9   4   4       35.27       32.02      2.76 o 
  10   4   4        0.41        0.33      1.40 o 
  11   4   4        1.43        1.47      2.05 o 
  12   4   4       66.47       81.37      5.72 o 
  13   4   4        6.00        8.99      4.17 o 
 -15   5   4      203.74      209.35     15.48 o 
 -14   5   4       63.98       62.85     10.49 o 
 -13   5   4       60.69       58.46      5.03 o 
 -12   5   4        0.42        1.95      1.69 o 
 -11   5   4        0.25        2.17      1.27 o 
 -10   5   4        8.59        6.73      1.29 o 
  -9   5   4        5.07        5.04      2.25 o 
  -8   5   4      502.76      477.75      8.91 o 
  -7   5   4      230.37      216.58      5.23 o 
  -6   5   4      183.16      184.46      3.23 o 
  -5   5   4       51.95       46.07      1.38 o 
  -4   5   4       46.26       44.60      1.29 o 
  -3   5   4       43.80       47.89      1.25 o 
  -2   5   4      610.12      654.12      5.78 o 
  -1   5   4      278.39      278.75      3.06 o 
   0   5   4       80.91       82.36      1.52 o 
   1   5   4       57.62       56.06      1.44 o 
   2   5   4      149.84      157.54      2.50 o 
   3   5   4      183.63      178.04      3.57 o 
   4   5   4       55.02       53.44      2.33 o 
   5   5   4      171.65      161.87      4.10 o 
   6   5   4      219.21      222.17      5.03 o 
   7   5   4       77.30       75.13      3.67 o 
   8   5   4       14.90       20.50      2.43 o 
   9   5   4        0.37        0.56      1.38 o 
  10   5   4        5.31        4.90      2.18 o 
  11   5   4       13.95        9.56      2.67 o 
  12   5   4       81.20       92.10      9.05 o 
 -14   6   4       16.51       22.88      4.51 o 
 -13   6   4       19.40       20.56      3.95 o 
 -12   6   4        0.08        1.09      1.77 o 
 -11   6   4        1.24        4.53      1.96 o 
 -10   6   4        4.50        5.93      2.07 o 
  -9   6   4        3.81        4.25      1.85 o 
  -8   6   4        5.40        2.15      1.03 o 
  -7   6   4        3.28        2.96      1.17 o 
  -6   6   4      196.32      185.00      4.73 o 
  -5   6   4     1466.99     1474.12     16.11 o 
  -4   6   4       20.77       21.99      2.02 o 
  -3   6   4     1236.83     1276.22     26.53 o 
  -2   6   4      371.58      346.82      6.47 o 
  -1   6   4      429.52      426.93      7.45 o 
   0   6   4      104.20      108.44      3.74 o 
   1   6   4      293.44      304.13      7.14 o 
   2   6   4      581.35      571.51     17.36 o 
   3   6   4       99.76      104.43      3.65 o 
   4   6   4       76.88       73.03      2.80 o 
   5   6   4        0.01        1.28      1.15 o 
   6   6   4       36.68       36.93      4.27 o 
   7   6   4       15.47       16.38      2.79 o 
   8   6   4        1.26        3.95      1.88 o 
   9   6   4       32.85       38.20      4.14 o 
  10   6   4        2.94        3.91      2.31 o 
  11   6   4      121.23      126.81      7.04 o 
 -13   7   4       48.36       31.95      4.50 o 
 -12   7   4      104.73      127.72     11.92 o 
 -11   7   4        6.67        7.98      2.43 o 
 -10   7   4       74.02       77.93      8.22 o 
  -9   7   4        7.52        7.05      2.17 o 
  -8   7   4        2.37        2.73      1.25 o 
  -7   7   4       41.55       37.62      2.95 o 
  -6   7   4      136.04      125.94      4.73 o 
  -5   7   4      225.21      222.85      7.67 o 
  -4   7   4       90.02       85.21      5.60 o 
  -3   7   4     1105.88     1049.85     16.36 o 
  -2   7   4        6.89        6.78      1.73 o 
  -1   7   4        7.41        2.75      2.11 o 
   0   7   4       79.07       67.86      3.84 o 
   1   7   4      587.19      549.73     12.73 o 
   2   7   4       16.04       15.19      2.38 o 
   3   7   4       44.16       50.03      5.11 o 
   4   7   4       66.98       63.71      6.65 o 
   5   7   4       37.59       40.58      3.64 o 
   6   7   4        0.40        1.93      1.56 o 
   7   7   4       15.70       14.49      4.65 o 
   8   7   4       84.53       99.77     11.77 o 
   9   7   4       23.85       31.71      8.32 o 
  10   7   4        2.55        7.31      2.63 o 
 -11   8   4       13.76       14.39      3.27 o 
 -10   8   4        7.13        4.00      2.31 o 
  -9   8   4        0.29       -0.63      1.48 o 
  -8   8   4        0.72        0.82      1.35 o 
  -7   8   4        4.79        7.46      1.75 o 
  -6   8   4       17.12        9.69      1.87 o 
  -5   8   4        1.79        3.41      1.32 o 
  -4   8   4       40.72       37.22      2.93 o 
  -3   8   4        1.13        2.73      1.26 o 
  -2   8   4        5.08        2.44      1.13 o 
  -1   8   4        1.49        1.01      0.96 o 
   0   8   4       27.61       25.56      3.08 o 
   1   8   4       81.49       89.99      7.56 o 
   2   8   4        3.13        4.27      2.71 o 
   3   8   4        3.24        4.71      2.68 o 
   4   8   4      159.85      171.41     10.88 o 
   5   8   4      232.76      248.01     13.56 o 
   6   8   4       69.81       69.31      7.90 o 
   7   8   4       10.86        6.68      4.00 o 
   8   8   4        2.30        2.81      3.46 o 
  -9   9   4        2.13        6.54      2.52 o 
  -8   9   4       28.22       24.30      3.76 o 
  -7   9   4        0.27        1.40      1.86 o 
  -6   9   4       33.79       34.96      4.68 o 
  -5   9   4       73.13       75.63      4.32 o 
  -4   9   4        0.06        1.74      1.68 o 
  -3   9   4        1.91        5.99      2.09 o 
  -2   9   4        1.94        5.76      2.83 o 
  -1   9   4        2.72        3.29      2.41 o 
   0   9   4        1.96        1.05      2.14 o 
   1   9   4        0.84        7.19      3.32 o 
   2   9   4        4.49        4.00      3.02 o 
   3   9   4        1.45        2.07      2.34 o 
   4   9   4        9.22       15.33      4.54 o 
   5   9   4       26.56       36.69      6.51 o 
   6   9   4       31.28       38.25      6.95 o 
  -5  10   4       83.43       96.89      6.36 o 
  -4  10   4      160.28      195.08      9.39 o 
  -3  10   4        1.71        4.73      3.27 o 
  -2  10   4       10.53       13.73      4.27 o 
  -1  10   4       11.74       16.04      4.61 o 
   0  10   4        3.83        2.64      2.58 o 
   1  10   4        9.97       18.75      5.05 o 
   2  10   4      196.37      236.31     14.17 o 
   3  10   4        1.21        8.55      3.70 o 
 -17   1   5        0.18        2.23      2.09 o 
 -16   1   5        0.25        0.48      1.84 o 
 -15   1   5        0.00        1.07      1.84 o 
 -14   1   5       56.30       57.77      2.99 o 
 -13   1   5        0.05        0.73      0.91 o 
 -12   1   5      102.50      100.66      3.38 o 
 -11   1   5      505.68      472.67      7.76 o 
 -10   1   5      162.22      156.00      3.48 o 
  -9   1   5      352.58      359.46      3.73 o 
  -8   1   5      450.54      463.56      4.24 o 
  -7   1   5      508.85      533.45      4.46 o 
  -6   1   5      159.07      173.80      1.82 o 
  -5   1   5       71.60       82.55      1.02 o 
  -4   1   5      164.74      168.46      2.55 o 
  -3   1   5       80.54       86.05      1.32 o 
  -2   1   5      832.92      893.77      6.74 o 
  -1   1   5      165.77      175.01      1.71 o 
   0   1   5      255.02      268.87      2.51 o 
   1   1   5      520.08      575.16      4.72 o 
   2   1   5     1086.02     1126.71      8.31 o 
   3   1   5       29.24       31.35      0.72 o 
   4   1   5       13.80       17.84      0.66 o 
   5   1   5      624.47      624.95      5.23 o 
   6   1   5      110.25      105.98      1.89 o 
   7   1   5        2.46        3.81      0.72 o 
   8   1   5       19.74       16.95      2.67 o 
   9   1   5        1.26        2.44      1.80 o 
  10   1   5        0.47        3.34      1.97 o 
  11   1   5      130.64      139.88     17.17 o 
  12   1   5        0.59        1.14      2.34 o 
  13   1   5       34.19       37.34      4.60 o 
  14   1   5        0.42        3.84      2.69 o 
 -17   2   5        8.24       10.15      3.02 o 
 -16   2   5      182.92      209.43      8.73 o 
 -15   2   5        1.94        3.12      1.95 o 
 -14   2   5        0.92       -0.06      1.58 o 
 -13   2   5       27.18       22.69      2.41 o 
 -12   2   5      278.63      225.49      6.23 o 
 -11   2   5      115.67      108.84      4.08 o 
 -10   2   5      401.04      378.66      5.73 o 
  -9   2   5      806.10      800.77      6.51 o 
  -8   2   5        1.36        4.96      0.58 o 
  -7   2   5       48.76       41.71      1.14 o 
  -6   2   5      341.41      353.21      3.12 o 
  -5   2   5       40.83       35.78      0.94 o 
  -4   2   5       43.91       53.30      0.75 o 
  -3   2   5      968.87      864.30      5.80 o 
  -2   2   5      499.07      503.24      3.52 o 
  -1   2   5      256.29      255.15      2.06 o 
   0   2   5       52.13       53.18      1.13 o 
   1   2   5       87.75       85.45      1.02 o 
   2   2   5      136.57      152.36      1.61 o 
   3   2   5      206.08      222.51      2.24 o 
   4   2   5      728.25      773.66      5.90 o 
   5   2   5      176.10      184.91      2.36 o 
   6   2   5        0.14        0.74      0.49 o 
   7   2   5        2.61        2.55      0.98 o 
   8   2   5        2.01        5.02      1.38 o 
   9   2   5        3.85        4.35      2.03 o 
  10   2   5        0.04       -0.84      1.66 o 
  11   2   5       21.37       18.31      3.20 o 
  12   2   5       85.39       85.49      6.87 o 
  13   2   5       59.21       53.97      5.19 o 
 -16   3   5      545.63      619.20     30.52 o 
 -15   3   5       19.68       21.45      4.44 o 
 -14   3   5       38.79       35.16      4.01 o 
 -13   3   5       13.81        9.75      1.88 o 
 -12   3   5       58.69       47.11      3.17 o 
 -11   3   5       49.42       41.98      2.88 o 
 -10   3   5      109.70      104.92      3.99 o 
  -9   3   5       18.79       18.36      1.40 o 
  -8   3   5       98.56       92.03      1.78 o 
  -7   3   5      192.17      197.99      2.36 o 
  -6   3   5       78.46       74.21      1.52 o 
  -5   3   5      952.37      931.52      6.78 o 
  -4   3   5        3.81        3.30      0.38 o 
  -3   3   5       88.78       99.82      1.33 o 
  -2   3   5      239.66      269.76      2.26 o 
  -1   3   5      390.81      415.44      3.49 o 
   0   3   5      693.89      660.82      5.43 o 
   1   3   5       11.22        7.57      0.45 o 
   2   3   5      687.01      729.45      5.35 o 
   3   3   5       16.14       15.20      0.58 o 
   4   3   5      291.52      288.23      2.99 o 
   5   3   5      243.69      247.38      3.38 o 
   6   3   5       93.08       88.86      2.94 o 
   7   3   5       30.88       35.77      3.30 o 
   8   3   5       10.75       12.04      1.87 o 
   9   3   5        0.00        1.69      1.37 o 
  10   3   5        9.99        9.47      4.92 o 
  11   3   5       18.71       20.91      5.19 o 
  12   3   5        9.43        9.44      3.05 o 
  13   3   5       14.95       22.13      3.99 o 
 -16   4   5       14.29       18.23      5.36 o 
 -15   4   5       65.82       82.76      7.58 o 
 -14   4   5       17.95       23.64      4.92 o 
 -13   4   5        9.32        4.70      1.95 o 
 -12   4   5       10.90       14.06      2.21 o 
 -11   4   5       25.46       25.06      2.97 o 
 -10   4   5       38.56       42.06      4.58 o 
  -9   4   5       15.84       20.80      2.12 o 
  -8   4   5      354.56      358.80      8.27 o 
  -7   4   5      725.11      694.69      6.55 o 
  -6   4   5       23.09       19.23      0.87 o 
  -5   4   5      785.43      766.39      5.83 o 
  -4   4   5      105.38      105.25      1.56 o 
  -3   4   5      537.15      536.85      4.25 o 
  -2   4   5      193.68      219.86      2.17 o 
  -1   4   5        4.07        4.14      0.45 o 
   0   4   5      406.31      445.50      3.96 o 
   1   4   5       93.06      104.83      1.68 o 
   2   4   5       21.23       19.62      1.01 o 
   3   4   5       20.25       22.11      1.04 o 
   4   4   5      247.82      245.99      4.38 o 
   5   4   5      505.21      496.35      7.96 o 
   6   4   5      658.54      638.24      9.65 o 
   7   4   5       51.26       61.06      3.35 o 
   8   4   5       12.95        9.29      1.77 o 
   9   4   5      183.40      174.17      5.74 o 
  10   4   5       11.09        8.42      2.07 o 
  11   4   5        0.36        2.30      3.61 o 
  12   4   5        1.43        1.88      2.30 o 
  13   4   5       32.64       45.17      7.32 o 
 -15   5   5        0.06        2.49      2.17 o 
 -14   5   5       20.74       18.74      3.54 o 
 -13   5   5        1.12        2.68      2.37 o 
 -12   5   5       34.71       34.44      3.07 o 
 -11   5   5       65.84       67.69      3.84 o 
 -10   5   5        2.56        3.34      1.06 o 
  -9   5   5       69.69       70.73      3.91 o 
  -8   5   5        2.57        6.16      2.01 o 
  -7   5   5     1126.06     1092.66     12.80 o 
  -6   5   5        1.80        0.38      0.77 o 
  -5   5   5        0.55        1.24      0.52 o 
  -4   5   5      933.43      953.58     14.47 o 
  -3   5   5       79.98       88.70      1.42 o 
  -2   5   5        0.03        0.76      0.30 o 
  -1   5   5        3.48        3.30      0.40 o 
   0   5   5       18.72       17.76      0.83 o 
   1   5   5       53.92       55.91      1.48 o 
   2   5   5       25.15       26.98      2.09 o 
   3   5   5      122.38      121.12      3.42 o 
   4   5   5       83.27       86.60      2.99 o 
   5   5   5        1.82        2.06      1.03 o 
   6   5   5       77.09       79.62      4.44 o 
   7   5   5      364.77      349.63      8.11 o 
   8   5   5       67.27       70.66      3.89 o 
   9   5   5       12.54       10.50      3.06 o 
  10   5   5       88.34      104.60      4.82 o 
  11   5   5        1.17        1.63      3.29 o 
  12   5   5        0.79        4.65      3.26 o 
 -14   6   5       23.06       19.66      4.29 o 
 -13   6   5       39.23       47.65      4.86 o 
 -12   6   5       24.48       23.65      3.59 o 
 -11   6   5        1.32       -0.13      1.00 o 
 -10   6   5        3.17        1.23      1.33 o 
  -9   6   5        1.23        1.49      0.98 o 
  -8   6   5      105.26       87.39      3.35 o 
  -7   6   5       84.17       93.78      3.97 o 
  -6   6   5       12.52       14.98      1.96 o 
  -5   6   5       10.19       10.40      4.30 o 
  -4   6   5     1927.60     1817.26     24.65 o 
  -3   6   5       43.69       48.74      2.78 o 
  -2   6   5       69.28       60.71      3.62 o 
  -1   6   5       11.20       14.37      1.67 o 
   0   6   5      207.50      204.99      5.23 o 
   1   6   5       63.16       56.06      3.60 o 
   2   6   5        0.02       -0.67      1.17 o 
   3   6   5       31.82       30.69      3.94 o 
   4   6   5      295.67      300.94      6.07 o 
   5   6   5       35.92       39.19      3.00 o 
   6   6   5        0.30        1.03      1.05 o 
   7   6   5       24.94       19.77      2.39 o 
   8   6   5        1.67        2.93      1.95 o 
   9   6   5        2.30        6.24      2.36 o 
  10   6   5      109.71      139.36      7.17 o 
  11   6   5       48.03       65.97      5.62 o 
 -13   7   5      162.77      188.21     12.53 o 
 -12   7   5        5.44        5.10      2.93 o 
 -11   7   5        1.43        4.39      2.08 o 
 -10   7   5      131.68      140.32      5.51 o 
  -9   7   5        0.08        2.24      1.37 o 
  -8   7   5       25.96       23.37      2.87 o 
  -7   7   5      118.09      117.33      6.69 o 
  -6   7   5      168.05      174.01      5.63 o 
  -5   7   5      189.43      183.97      8.52 o 
  -4   7   5       36.37       32.17      2.59 o 
  -3   7   5       23.70       17.98      2.17 o 
  -2   7   5        0.63        0.78      1.34 o 
  -1   7   5       21.92       22.22      2.15 o 
   0   7   5        0.32        2.35      1.29 o 
   1   7   5       79.68       80.82      4.48 o 
   2   7   5       92.71       88.93      4.80 o 
   3   7   5       25.40       24.14      3.18 o 
   4   7   5       11.84       11.54      1.88 o 
   5   7   5       10.47        8.51      3.49 o 
   6   7   5       58.86       56.19      6.88 o 
   7   7   5        0.17        1.99      2.02 o 
   8   7   5      111.84      104.88      6.93 o 
   9   7   5        0.51       -0.35      1.86 o 
 -11   8   5       18.73       18.47      3.61 o 
 -10   8   5        7.39        6.12      3.58 o 
  -9   8   5      172.87      198.14      6.82 o 
  -8   8   5       44.08       44.38      3.55 o 
  -7   8   5       80.72       81.02      5.10 o 
  -6   8   5        0.02        0.81      1.09 o 
  -5   8   5       86.89       78.22      4.00 o 
  -4   8   5       84.85       80.60      3.92 o 
  -3   8   5       28.33       25.90      2.58 o 
  -2   8   5        0.57        1.70      1.14 o 
  -1   8   5       50.91       38.92      2.90 o 
   0   8   5       53.53       54.79      4.20 o 
   1   8   5       30.79       33.64      5.49 o 
   2   8   5      101.23       77.24      7.63 o 
   3   8   5       31.01       35.57      5.93 o 
   4   8   5      254.61      241.23     13.33 o 
   5   8   5        4.16       -1.80      2.41 o 
   6   8   5       41.12       37.20      6.44 o 
   7   8   5       21.82       28.31      6.14 o 
   8   8   5        7.34        9.53      4.51 o 
  -9   9   5       10.77        4.77      2.42 o 
  -8   9   5       27.56       27.31      4.73 o 
  -7   9   5       21.68       22.47      2.98 o 
  -6   9   5       11.83       11.42      2.24 o 
  -5   9   5       25.89       25.62      3.06 o 
  -4   9   5        2.27        1.95      1.43 o 
  -3   9   5      161.80      164.66      7.37 o 
  -2   9   5        0.23        3.73      2.64 o 
  -1   9   5       93.26       86.43      8.27 o 
   0   9   5       94.05       83.42      8.34 o 
   1   9   5      253.41      256.15     13.94 o 
   2   9   5       27.75       28.42      5.63 o 
   3   9   5       28.27       21.60      5.15 o 
   4   9   5      111.71       95.76      9.46 o 
   5   9   5        0.93        3.15      3.56 o 
  -5  10   5       62.83       69.48      5.77 o 
  -4  10   5        4.10        5.60      2.81 o 
  -3  10   5       16.59       23.91      5.39 o 
  -2  10   5       13.93       14.07      4.51 o 
  -1  10   5        1.76       -2.20      2.20 o 
   0  10   5        3.56        7.80      3.80 o 
   1  10   5       33.99       45.37      7.32 o 
 -17   0   6      126.09      118.21      9.36 o 
 -16   0   6      501.46      561.14     14.51 o 
 -15   0   6      138.72      135.85      6.34 o 
 -14   0   6      217.52      195.92      7.32 o 
 -13   0   6        6.23        2.35      1.47 o 
 -12   0   6      279.99      230.38      7.39 o 
 -11   0   6       35.60       31.40      2.83 o 
 -10   0   6       40.10       35.94      2.43 o 
  -9   0   6       29.67       28.39      1.44 o 
  -8   0   6        0.06       -0.37      0.58 o 
  -7   0   6      145.52      125.46      2.25 o 
  -6   0   6       44.03       49.21      1.41 o 
  -5   0   6     1571.87     1503.28     16.57 o 
  -4   0   6        3.86        7.22      0.99 o 
  -3   0   6     2905.67     3205.45     28.98 o 
  -2   0   6     2445.35     2482.20     25.37 o 
  -1   0   6      657.94      688.41      7.38 o 
   0   0   6       43.09       64.53      1.73 o 
   1   0   6     1216.50     1313.04     11.62 o 
   2   0   6      126.25      132.88      2.82 o 
   3   0   6      270.84      294.62      3.86 o 
   4   0   6      328.63      292.16      4.07 o 
   5   0   6       23.86       26.36      1.50 o 
   6   0   6        2.32        1.64      1.18 o 
   7   0   6      233.13      207.19      7.09 o 
   8   0   6      185.06      159.17      9.02 o 
   9   0   6      689.83      639.35     21.13 o 
  10   0   6       18.28       13.43      3.93 o 
  11   0   6      125.84      136.75      9.90 o 
  12   0   6       17.22       17.63      5.09 o 
  13   0   6       14.46        8.21      4.48 o 
 -17   1   6       12.95       13.65      5.59 o 
 -16   1   6        4.28        6.18      1.90 o 
 -15   1   6      105.50      110.58      4.76 o 
 -14   1   6        5.92        3.07      1.53 o 
 -13   1   6       14.10       15.17      1.72 o 
 -12   1   6      688.12      662.42     10.09 o 
 -11   1   6      822.91      765.85     10.85 o 
 -10   1   6       11.98       11.25      1.05 o 
  -9   1   6      208.37      205.92      2.63 o 
  -8   1   6       78.87       90.85      1.57 o 
  -7   1   6     1111.17     1090.45      7.32 o 
  -6   1   6      103.68      128.29      1.46 o 
  -5   1   6        3.68        6.27      0.46 o 
  -4   1   6      632.56      609.35      5.52 o 
  -3   1   6     2079.42     2178.66     15.11 o 
  -2   1   6      200.09      159.98      1.86 o 
  -1   1   6      473.36      519.00      3.98 o 
   0   1   6      442.35      439.15      3.48 o 
   1   1   6      394.92      437.40      3.72 o 
   2   1   6      739.63      749.83      6.34 o 
   3   1   6     2151.14     2184.16     14.49 o 
   4   1   6       41.09       44.52      1.03 o 
   5   1   6      232.48      214.97      2.70 o 
   6   1   6       75.34       83.01      2.73 o 
   7   1   6      383.43      349.12      7.55 o 
   8   1   6      503.65      472.74     11.87 o 
   9   1   6      322.19      297.57      9.40 o 
  10   1   6        1.15        4.30      2.36 o 
  11   1   6        0.08       -0.33      2.11 o 
  12   1   6      168.13      183.99      8.37 o 
  13   1   6       48.42       47.50      5.18 o 
 -17   2   6       42.02       46.58      6.75 o 
 -16   2   6       14.06        9.96      2.78 o 
 -15   2   6       11.68       10.26      2.86 o 
 -14   2   6       70.30       60.52      3.74 o 
 -13   2   6       13.06        9.94      1.85 o 
 -12   2   6       44.35       48.75      3.11 o 
 -11   2   6       36.78       39.85      2.75 o 
 -10   2   6       39.47       48.13      1.96 o 
  -9   2   6       22.59       24.75      1.06 o 
  -8   2   6       31.19       28.85      0.96 o 
  -7   2   6     1306.41     1274.85      8.76 o 
  -6   2   6      420.49      391.03      3.22 o 
  -5   2   6        3.98        5.29      0.38 o 
  -4   2   6        1.02        0.94      0.25 o 
  -3   2   6      208.57      203.52      2.65 o 
  -2   2   6       18.46       25.15      0.63 o 
  -1   2   6      297.80      296.69      2.63 o 
   0   2   6       11.65       12.25      0.50 o 
   1   2   6      813.09      840.97      6.03 o 
   2   2   6      577.05      582.55      4.44 o 
   3   2   6        4.49        3.79      0.40 o 
   4   2   6       32.23       39.02      1.06 o 
   5   2   6      269.30      280.44      3.31 o 
   6   2   6       16.21       25.94      2.11 o 
   7   2   6      701.15      664.67     11.30 o 
   8   2   6       25.08       20.11      2.93 o 
   9   2   6        3.81        0.53      1.81 o 
  10   2   6        0.01        1.16      1.93 o 
  11   2   6        0.49        0.45      2.07 o 
  12   2   6        6.54        7.88      2.82 o 
  13   2   6       24.84       19.10      3.83 o 
 -16   3   6       12.53       14.87      3.28 o 
 -15   3   6        7.45        7.95      3.36 o 
 -14   3   6       20.73       18.16      2.48 o 
 -13   3   6        3.66        5.41      1.61 o 
 -12   3   6        3.68        4.65      1.44 o 
 -11   3   6        0.02       -0.06      0.99 o 
 -10   3   6       72.69       68.38      3.34 o 
  -9   3   6       88.39       94.99      3.38 o 
  -8   3   6       51.70       53.51      1.71 o 
  -7   3   6        1.12        1.46      0.48 o 
  -6   3   6      250.88      257.98      3.02 o 
  -5   3   6      225.20      244.57      2.56 o 
  -4   3   6        0.30        1.27      0.32 o 
  -3   3   6     1068.91     1122.57      6.97 o 
  -2   3   6      320.20      337.17      2.96 o 
  -1   3   6       27.52       38.93      1.09 o 
   0   3   6      674.00      682.50      5.25 o 
   1   3   6        0.00        0.42      0.28 o 
   2   3   6      632.72      642.67      5.48 o 
   3   3   6       66.10       60.77      1.47 o 
   4   3   6        2.90        3.20      0.78 o 
   5   3   6      257.11      256.67      5.29 o 
   6   3   6      299.81      279.91      6.58 o 
   7   3   6       44.82       38.76      3.79 o 
   8   3   6        0.08        1.01      1.26 o 
   9   3   6        2.98        3.14      2.10 o 
  10   3   6       52.90       43.49     15.89 o 
  11   3   6        5.77        4.18      2.46 o 
  12   3   6        0.29        4.47      2.67 o 
 -16   4   6        2.77        2.77      2.36 o 
 -15   4   6        2.28        1.73      2.09 o 
 -14   4   6       23.69       23.80      3.55 o 
 -13   4   6       11.21       14.64      4.17 o 
 -12   4   6        5.82        6.76      1.75 o 
 -11   4   6       42.21       45.94      4.29 o 
 -10   4   6       12.58        7.68      1.64 o 
  -9   4   6      173.40      164.59      5.15 o 
  -8   4   6      918.70      876.76     12.18 o 
  -7   4   6      532.03      539.51      6.03 o 
  -6   4   6        0.61        0.22      0.45 o 
  -5   4   6       17.58       20.32      0.86 o 
  -4   4   6       38.36       44.94      1.10 o 
  -3   4   6       73.12       90.91      1.41 o 
  -2   4   6        8.58        9.30      0.48 o 
  -1   4   6       34.27       40.82      1.07 o 
   0   4   6       90.92       98.68      1.65 o 
   1   4   6       40.83       45.98      1.43 o 
   2   4   6       53.88       52.46      1.46 o 
   3   4   6      187.21      181.05      3.68 o 
   4   4   6        0.01        0.75      0.91 o 
   5   4   6      287.05      293.03      6.90 o 
   6   4   6      277.01      268.81      5.81 o 
   7   4   6       11.76       10.92      2.44 o 
   8   4   6       37.46       41.04      6.00 o 
   9   4   6        0.14        2.74      1.97 o 
  10   4   6        1.93        0.41      1.95 o 
  11   4   6        1.13        1.43      2.30 o 
  12   4   6        3.43        3.95      2.60 o 
 -15   5   6       19.86       20.40      3.81 o 
 -14   5   6       19.62       20.28      3.66 o 
 -13   5   6       74.03       81.14      6.17 o 
 -12   5   6      168.60      188.27      5.39 o 
 -11   5   6       46.79       37.65      2.64 o 
 -10   5   6       46.96       37.78      4.18 o 
  -9   5   6      604.90      595.68      9.84 o 
  -8   5   6      506.08      493.79      7.71 o 
  -7   5   6      569.15      564.40     10.05 o 
  -6   5   6       61.30       64.27      2.29 o 
  -5   5   6      555.26      567.76      9.17 o 
  -4   5   6       31.86       33.79      2.15 o 
  -3   5   6        5.18        3.84      0.69 o 
  -2   5   6        2.39        3.07      0.67 o 
  -1   5   6        0.04        0.55      0.52 o 
   0   5   6       86.52       90.48      2.72 o 
   1   5   6      101.83       98.71      2.91 o 
   2   5   6      836.91      856.72     16.50 o 
   3   5   6        0.00       -0.86      1.14 o 
   4   5   6        0.64        2.31      1.06 o 
   5   5   6      689.05      684.04     10.42 o 
   6   5   6      746.18      711.44     10.94 o 
   7   5   6        1.37        1.20      1.48 o 
   8   5   6       40.36       52.53      4.52 o 
   9   5   6       32.88       38.93      3.34 o 
  10   5   6        0.61        1.36      2.24 o 
  11   5   6        2.12        3.56      3.19 o 
 -14   6   6        0.10        3.14      2.36 o 
 -13   6   6       83.60       77.67      5.97 o 
 -12   6   6       34.72       28.69      3.96 o 
 -11   6   6       52.98       66.00      3.45 o 
 -10   6   6        0.39        1.53      1.00 o 
  -9   6   6        0.15        1.79      1.06 o 
  -8   6   6       36.00       35.11      2.48 o 
  -7   6   6       47.76       49.94      2.77 o 
  -6   6   6      105.83      104.25      4.71 o 
  -5   6   6      131.88      134.25      4.62 o 
  -4   6   6       81.49       78.83      3.43 o 
  -3   6   6        1.60       -0.09      1.31 o 
  -2   6   6        5.12        4.21      1.18 o 
  -1   6   6       23.32       25.59      2.96 o 
   0   6   6        2.61        2.88      1.35 o 
   1   6   6      129.21      131.00     10.48 o 
   2   6   6      432.83      429.12     11.06 o 
   3   6   6      241.09      246.16      6.45 o 
   4   6   6      131.83      129.25      3.94 o 
   5   6   6      248.29      251.52      5.81 o 
   6   6   6      262.03      273.26      6.25 o 
   7   6   6       21.43       25.28      2.76 o 
   8   6   6       22.54       19.04      3.29 o 
   9   6   6       28.59       28.55      3.93 o 
  10   6   6       29.48       34.31      4.33 o 
 -13   7   6       32.68       38.63      5.12 o 
 -12   7   6        4.85        6.31      2.34 o 
 -11   7   6        6.85        8.91      3.93 o 
 -10   7   6       42.81       41.14      3.46 o 
  -9   7   6       78.60       89.03      4.35 o 
  -8   7   6        8.48        8.84      1.83 o 
  -7   7   6        5.94        4.07      2.17 o 
  -6   7   6       26.74       22.57      2.45 o 
  -5   7   6       49.75       56.49      6.24 o 
  -4   7   6      305.19      286.49      7.26 o 
  -3   7   6       38.38       49.05     10.63 o 
  -2   7   6        6.89        9.27      2.58 o 
  -1   7   6      108.12       95.76      5.12 o 
   0   7   6        7.85        5.36      1.63 o 
   1   7   6       56.42       54.49      5.00 o 
   2   7   6       65.87       62.28      4.42 o 
   3   7   6      217.66      226.98      6.47 o 
   4   7   6       29.58       30.30      2.75 o 
   5   7   6      271.96      275.09     12.56 o 
   6   7   6       39.93       48.29      6.58 o 
   7   7   6       12.07        7.15      3.42 o 
   8   7   6        2.46        5.13      4.54 o 
   9   7   6        5.94        9.26      2.86 o 
 -11   8   6       57.37       59.23      5.59 o 
 -10   8   6        3.40        4.35      2.20 o 
  -9   8   6        0.01       -0.08      1.30 o 
  -8   8   6       21.29       22.56      2.83 o 
  -7   8   6        5.89        5.57      1.68 o 
  -6   8   6       45.91       45.36      3.41 o 
  -5   8   6      441.92      394.10     13.05 o 
  -4   8   6      168.90      166.04      5.72 o 
  -3   8   6        5.83        2.23      1.29 o 
  -2   8   6       18.83       22.38      3.13 o 
  -1   8   6        4.25        2.63      1.52 o 
   0   8   6        1.62        0.93      2.46 o 
   1   8   6        0.61        2.78      1.68 o 
   2   8   6       62.95       58.26      7.05 o 
   3   8   6        6.44        3.22      2.81 o 
   4   8   6        2.85        4.82      3.12 o 
   5   8   6        6.71        7.87      3.80 o 
   6   8   6       13.98       12.00      4.17 o 
   7   8   6        8.46        7.12      4.27 o 
  -9   9   6       13.60       11.05      4.00 o 
  -8   9   6        7.06        5.73      1.96 o 
  -7   9   6        2.89        4.22      1.72 o 
  -6   9   6        6.13        1.72      1.49 o 
  -5   9   6       15.65       10.71      2.16 o 
  -4   9   6       31.62       31.66      3.13 o 
  -3   9   6        4.22        6.22      2.11 o 
  -2   9   6       21.56       17.33      4.58 o 
  -1   9   6       29.77       28.86      5.56 o 
   0   9   6        2.57       10.10      3.70 o 
   1   9   6        4.70        5.43      3.12 o 
   2   9   6       14.21       12.17      4.34 o 
   3   9   6       56.46       47.00      7.22 o 
   4   9   6        6.66        3.02      3.56 o 
   5   9   6        8.00        7.83      4.07 o 
  -3  10   6       63.92       66.70      8.04 o 
  -2  10   6       33.48       35.54      6.44 o 
  -1  10   6       16.63       11.80      4.65 o 
 -17   1   7       46.92       50.37      3.95 o 
 -16   1   7        7.77        6.20      1.89 o 
 -15   1   7        2.95        3.95      1.65 o 
 -14   1   7      140.79      129.29      5.01 o 
 -13   1   7        0.02        1.05      1.21 o 
 -12   1   7       22.64       25.63      1.96 o 
 -11   1   7       55.72       47.00      2.36 o 
 -10   1   7        5.73        4.58      0.98 o 
  -9   1   7        4.33        5.63      0.68 o 
  -8   1   7       47.34       49.84      1.37 o 
  -7   1   7        0.40        0.12      0.30 o 
  -6   1   7      109.26      106.53      1.58 o 
  -5   1   7       40.22       40.71      1.10 o 
  -4   1   7        0.13        0.06      0.29 o 
  -3   1   7      142.26      160.03      1.99 o 
  -2   1   7      600.89      646.13      4.87 o 
  -1   1   7      122.33      151.78      1.80 o 
   0   1   7     1188.49     1195.35      7.73 o 
   1   1   7       11.86       11.45      0.50 o 
   2   1   7      331.97      353.44      3.52 o 
   3   1   7      229.75      235.33      2.53 o 
   4   1   7      172.27      181.09      2.32 o 
   5   1   7        5.51        4.28      0.66 o 
   6   1   7       98.76      114.29      4.02 o 
   7   1   7      394.99      341.00      9.66 o 
   8   1   7      119.89      134.27     10.46 o 
   9   1   7       69.00       73.25      5.07 o 
  10   1   7       31.86       37.17      5.27 o 
  11   1   7       26.07       34.71      4.75 o 
  12   1   7        1.33        2.55      2.61 o 
 -17   2   7       54.08       64.47      5.53 o 
 -16   2   7        0.05        0.63      1.56 o 
 -15   2   7        7.86        9.79      2.10 o 
 -14   2   7       60.65       59.25      4.55 o 
 -13   2   7        9.46       12.10      2.02 o 
 -12   2   7       16.10       11.48      1.88 o 
 -11   2   7        1.05        2.80      1.16 o 
 -10   2   7       22.40       17.38      1.99 o 
  -9   2   7       88.91       76.62      2.33 o 
  -8   2   7      801.92      804.39      6.89 o 
  -7   2   7        3.86        1.50      0.37 o 
  -6   2   7     1026.37     1014.14      8.84 o 
  -5   2   7      306.86      336.83      3.05 o 
  -4   2   7     1470.05     1534.73     12.00 o 
  -3   2   7      214.80      262.43      3.16 o 
  -2   2   7       51.71       44.78      0.87 o 
  -1   2   7      421.48      431.79      3.60 o 
   0   2   7        0.04        1.50      0.32 o 
   1   2   7       27.23       35.12      0.73 o 
   2   2   7      467.05      446.16      3.68 o 
   3   2   7      211.66      217.55      2.58 o 
   4   2   7        0.61        0.08      0.49 o 
   5   2   7      156.29      164.29      3.71 o 
   6   2   7      206.78      189.21      5.18 o 
   7   2   7        7.03        3.89      1.91 o 
   8   2   7       33.89       35.02      3.62 o 
   9   2   7       26.31       26.96      5.14 o 
  10   2   7        3.36        4.00      2.19 o 
  11   2   7        7.85        8.04      2.81 o 
  12   2   7       25.76       37.07      6.90 o 
 -16   3   7        0.26        0.38      2.09 o 
 -15   3   7        0.00        1.88      1.50 o 
 -14   3   7       71.92       66.78      4.05 o 
 -13   3   7       42.33       39.13      3.18 o 
 -12   3   7        1.20       -0.51      1.01 o 
 -11   3   7      135.50      139.42      4.86 o 
 -10   3   7       26.55       25.99      5.29 o 
  -9   3   7       48.07       42.74      2.38 o 
  -8   3   7      256.71      232.95      5.06 o 
  -7   3   7     1185.96     1156.31     10.63 o 
  -6   3   7      561.51      565.44      5.28 o 
  -5   3   7       18.78       19.42      0.76 o 
  -4   3   7        3.00        2.41      0.35 o 
  -3   3   7      383.01      409.47      3.87 o 
  -2   3   7      448.90      423.94      3.35 o 
  -1   3   7       25.45       29.57      1.06 o 
   0   3   7      118.11      101.80      2.01 o 
   1   3   7      274.06      271.75      3.15 o 
   2   3   7        7.49        5.05      0.72 o 
   3   3   7      375.88      356.32      4.43 o 
   4   3   7       23.43       23.35      1.79 o 
   5   3   7        2.37        4.19      1.11 o 
   6   3   7       16.20       12.45      1.82 o 
   7   3   7      112.12      103.08      4.16 o 
   8   3   7        0.01        0.93      1.71 o 
   9   3   7       94.74       94.36      9.02 o 
  10   3   7       41.52       28.60      3.94 o 
  11   3   7       68.77       81.16      6.02 o 
  12   3   7       39.36       52.89      5.44 o 
 -16   4   7        4.88        6.58      2.66 o 
 -15   4   7        2.93        4.24      2.36 o 
 -14   4   7       70.75       86.68      4.64 o 
 -13   4   7        1.03        0.01      1.21 o 
 -12   4   7        2.22        2.11      1.32 o 
 -11   4   7       47.20       53.02      4.48 o 
 -10   4   7       26.34       20.38      2.32 o 
  -9   4   7       63.52       67.10      7.15 o 
  -8   4   7       24.07       22.81      1.86 o 
  -7   4   7      361.44      355.10      5.28 o 
  -6   4   7       37.86       39.97      1.39 o 
  -5   4   7        9.54       10.83      0.74 o 
  -4   4   7      529.75      541.11      5.05 o 
  -3   4   7      294.38      301.81      3.37 o 
  -2   4   7      121.31      119.86      2.21 o 
  -1   4   7      160.54      148.96      2.64 o 
   0   4   7        3.40        3.00      0.57 o 
   1   4   7        2.98        4.16      0.71 o 
   2   4   7       48.05       47.52      1.89 o 
   3   4   7     1215.62     1226.46     15.28 o 
   4   4   7        3.68        5.23      1.17 o 
   5   4   7        0.12        0.73      0.94 o 
   6   4   7      133.77      131.63      4.13 o 
   7   4   7       30.62       29.71      2.71 o 
   8   4   7        4.79        3.08      1.70 o 
   9   4   7        3.77        6.14      2.41 o 
  10   4   7       29.10       24.30      3.74 o 
  11   4   7        2.71        3.23      2.72 o 
 -15   5   7       24.89       27.25      4.10 o 
 -14   5   7        1.06        2.95      4.04 o 
 -13   5   7       84.95       88.43      3.99 o 
 -12   5   7        0.21        2.61      1.20 o 
 -11   5   7       23.37       21.97      2.24 o 
 -10   5   7        3.57        1.30      1.04 o 
  -9   5   7        1.74        2.30      1.09 o 
  -8   5   7      452.17      428.24      7.96 o 
  -7   5   7       79.77       76.69      3.05 o 
  -6   5   7       45.75       43.88      2.42 o 
  -5   5   7        6.83        6.83      1.55 o 
  -4   5   7        1.77        1.65      0.97 o 
  -3   5   7        0.14       -0.10      1.13 o 
  -2   5   7        1.21        0.12      0.78 o 
  -1   5   7       31.44       31.83      2.16 o 
   0   5   7       32.18       32.05      2.94 o 
   1   5   7       26.60       21.30      4.00 o 
   2   5   7      692.70      683.79     10.00 o 
   3   5   7      189.96      195.18      4.73 o 
   4   5   7        6.37        4.65      1.80 o 
   5   5   7      482.42      479.24      8.50 o 
   6   5   7        6.17        4.81      1.38 o 
   7   5   7       23.32       22.45      3.15 o 
   8   5   7        7.07        8.94      2.07 o 
   9   5   7        0.16        0.68      2.18 o 
  10   5   7        0.01        3.99      2.36 o 
 -14   6   7       57.10       61.44      5.76 o 
 -13   6   7       58.25       70.32      8.41 o 
 -12   6   7       55.59       59.61      3.49 o 
 -11   6   7       35.08       39.88      4.53 o 
 -10   6   7       45.21       53.49      3.15 o 
  -9   6   7      235.92      227.92      5.84 o 
  -8   6   7       99.52       96.27      3.66 o 
  -7   6   7        0.64        0.94      0.91 o 
  -6   6   7      137.73      138.41      4.84 o 
  -5   6   7        1.40        2.34      1.07 o 
  -4   6   7       55.51       52.31      3.05 o 
  -3   6   7      313.54      305.49     12.43 o 
  -2   6   7        0.06        0.49      0.85 o 
  -1   6   7      153.17      140.41      5.84 o 
   0   6   7      119.28      106.64      5.10 o 
   1   6   7      637.30      611.27     14.04 o 
   2   6   7       28.79       29.14      2.58 o 
   3   6   7       30.82       28.31      2.60 o 
   4   6   7       56.15       60.32      3.56 o 
   5   6   7      421.17      413.12      7.99 o 
   6   6   7       30.66       31.34      3.03 o 
   7   6   7        1.12        1.08      1.58 o 
   8   6   7        1.49        4.08      1.83 o 
   9   6   7       10.11        7.92      2.75 o 
 -13   7   7        0.35        0.88      1.92 o 
 -12   7   7        3.50        3.83      2.31 o 
 -11   7   7      136.92      126.32      5.54 o 
 -10   7   7        2.30        1.06      1.25 o 
  -9   7   7       36.26       33.40      3.18 o 
  -8   7   7        6.75        4.52      1.54 o 
  -7   7   7        4.91        2.93      1.28 o 
  -6   7   7      306.58      283.20      7.53 o 
  -5   7   7       35.65       38.43      5.26 o 
  -4   7   7      137.41      136.66      4.95 o 
  -3   7   7       20.81       24.43      2.41 o 
  -2   7   7      118.58      115.50      5.64 o 
  -1   7   7      143.53      143.47      6.30 o 
   0   7   7       16.58       18.87      2.88 o 
   1   7   7        5.43        4.52      1.86 o 
   2   7   7      216.18      217.38     10.00 o 
   3   7   7      221.50      222.29      6.63 o 
   4   7   7       16.37       18.73      2.74 o 
   5   7   7        0.45        0.35      1.38 o 
   6   7   7       52.71       61.61      7.36 o 
   7   7   7        0.05        2.64      3.22 o 
   8   7   7       16.29        8.17      4.27 o 
 -11   8   7        1.43        4.62      2.43 o 
 -10   8   7       50.17       62.48      4.37 o 
  -9   8   7       24.81       38.74      3.57 o 
  -8   8   7       74.63       87.09      4.65 o 
  -7   8   7        0.29        0.02      1.12 o 
  -6   8   7       33.55       32.28      3.07 o 
  -5   8   7      194.58      176.66      6.05 o 
  -4   8   7        0.00        2.68      1.22 o 
  -3   8   7       12.35       11.12      2.42 o 
  -2   8   7      106.62      104.90      5.72 o 
  -1   8   7      117.99      114.79      5.92 o 
   0   8   7        0.08       -0.26      1.49 o 
   1   8   7       45.58       50.42      4.44 o 
   2   8   7        1.63        3.41      3.53 o 
   3   8   7        8.33        5.02      3.36 o 
   4   8   7       32.09       35.10      6.34 o 
   5   8   7       17.63       18.45      5.22 o 
   6   8   7       90.01      102.95      9.90 o 
  -8   9   7        0.02        2.42      1.73 o 
  -7   9   7       69.07       68.68      4.50 o 
  -6   9   7       10.49        7.65      1.92 o 
  -5   9   7        0.38        0.15      1.41 o 
  -4   9   7      102.33      109.59      6.27 o 
  -3   9   7       24.58       24.99      4.92 o 
  -2   9   7        0.10        2.18      1.81 o 
  -1   9   7        2.76        3.93      3.05 o 
   0   9   7       43.40       38.42      6.44 o 
   1   9   7       20.73       19.53      5.02 o 
   2   9   7        4.68        5.83      3.70 o 
   3   9   7       11.93       14.58      4.82 o 
   4   9   7        0.56        2.00      3.22 o 
 -17   0   8      190.88      216.64     12.92 o 
 -16   0   8       19.47       18.31      4.68 o 
 -15   0   8        2.27       -0.07      2.14 o 
 -14   0   8        1.07        0.34      1.49 o 
 -13   0   8       31.79       31.29      3.25 o 
 -12   0   8        0.96        0.44      1.61 o 
 -11   0   8        0.46        0.22      1.71 o 
 -10   0   8       79.59       86.17      4.14 o 
  -9   0   8      791.80      777.45     11.79 o 
  -8   0   8     2878.31     2765.60     29.17 o 
  -7   0   8      779.88      764.36      8.26 o 
  -6   0   8     1793.60     1792.51     19.99 o 
  -5   0   8       24.85       40.27      1.89 o 
  -4   0   8       57.21       48.35      1.90 o 
  -3   0   8     7176.74     7617.08     74.57 o 
  -2   0   8     5859.42     6030.73     80.79 o 
  -1   0   8     1325.53     1453.98     17.47 o 
   0   0   8        3.81        5.36      0.57 o 
   1   0   8      666.92      690.65      6.65 o 
   2   0   8        4.03        9.27      0.86 o 
   3   0   8      214.11      204.40      3.97 o 
   4   0   8       23.14       32.48      1.61 o 
   5   0   8      225.26      185.08      6.30 o 
   6   0   8      461.30      382.24     10.01 o 
   7   0   8       65.70       48.79      5.56 o 
   8   0   8       30.15       24.58      4.92 o 
   9   0   8      117.49      146.08      9.97 o 
  10   0   8       30.45       55.98      7.05 o 
  11   0   8        2.08       -2.20      3.19 o 
  12   0   8      249.13      277.00     15.56 o 
 -17   1   8       15.81       16.71      2.68 o 
 -16   1   8       23.57       20.46      4.14 o 
 -15   1   8        8.38        8.25      1.89 o 
 -14   1   8        1.42        1.59      1.68 o 
 -13   1   8        3.07        3.28      1.35 o 
 -12   1   8       53.08       57.56      2.71 o 
 -11   1   8       76.82       72.54      2.79 o 
 -10   1   8       43.93       40.33      2.14 o 
  -9   1   8        7.15        7.23      0.86 o 
  -8   1   8        7.73        8.13      0.70 o 
  -7   1   8      148.51      142.92      1.80 o 
  -6   1   8       23.59       21.51      1.02 o 
  -5   1   8      247.69      273.14      3.43 o 
  -4   1   8     1642.40     1710.98     11.93 o 
  -3   1   8      153.64      148.52      2.32 o 
  -2   1   8      776.24      775.62      6.09 o 
  -1   1   8      554.71      600.13      4.99 o 
   0   1   8       27.32       35.18      0.84 o 
   1   1   8      162.06      156.15      1.82 o 
   2   1   8       98.02       94.22      1.85 o 
   3   1   8       12.58       11.01      0.69 o 
   4   1   8        0.65        0.29      0.44 o 
   5   1   8      155.68      122.10      4.29 o 
   6   1   8      179.29      148.67     10.75 o 
   7   1   8        5.83       10.22      2.34 o 
   8   1   8       41.83       37.84      8.09 o 
   9   1   8       36.60       37.96      4.07 o 
  10   1   8       16.34       12.31      2.97 o 
  11   1   8       36.83       42.88     11.75 o 
  12   1   8       44.32       51.55      5.42 o 
 -17   2   8       25.97       30.74      3.44 o 
 -16   2   8        3.58        9.70      2.26 o 
 -15   2   8       52.99       51.51      3.75 o 
 -14   2   8      162.35      145.35      5.52 o 
 -13   2   8      107.64       92.33      6.53 o 
 -12   2   8      181.09      167.98      6.32 o 
 -11   2   8      391.15      371.63      8.37 o 
 -10   2   8       45.48       42.83      2.80 o 
  -9   2   8      258.21      247.98      5.39 o 
  -8   2   8      419.93      419.26      5.79 o 
  -7   2   8      150.38      159.60      2.24 o 
  -6   2   8      100.92       92.68      1.56 o 
  -5   2   8       16.47       16.25      0.75 o 
  -4   2   8      232.67      228.16      2.61 o 
  -3   2   8        3.52        4.68      0.44 o 
  -2   2   8       63.07       64.20      1.19 o 
  -1   2   8       55.09       55.55      1.46 o 
   0   2   8        4.48        4.46      0.46 o 
   1   2   8      571.04      549.17      5.19 o 
   2   2   8     1160.56     1170.92     11.41 o 
   3   2   8        0.76        1.99      0.53 o 
   4   2   8        9.77       11.11      1.01 o 
   5   2   8      131.75      125.42      4.06 o 
   6   2   8       45.29       48.98      3.86 o 
   7   2   8       99.97       89.94      8.61 o 
   8   2   8      184.75      181.11     10.61 o 
   9   2   8      123.85      105.84      6.06 o 
  10   2   8        0.48        3.29      2.32 o 
  11   2   8        1.83        3.56      2.74 o 
  12   2   8       10.23        6.77      3.15 o 
 -16   3   8       20.40       16.48      2.79 o 
 -15   3   8       59.60       55.85      3.99 o 
 -14   3   8        4.25        6.09      1.75 o 
 -13   3   8       12.11       15.48      3.14 o 
 -12   3   8       89.19       90.24      6.99 o 
 -11   3   8       11.89       10.62      1.87 o 
 -10   3   8      421.82      409.27      9.60 o 
  -9   3   8      317.24      302.18      6.20 o 
  -8   3   8      441.96      424.62      7.41 o 
  -7   3   8       26.92       29.55      1.39 o 
  -6   3   8        1.68        1.83      0.54 o 
  -5   3   8      144.58      153.45      2.35 o 
  -4   3   8       16.46       20.05      0.90 o 
  -3   3   8        5.84        9.95      0.53 o 
  -2   3   8       20.20       23.48      0.75 o 
  -1   3   8        0.47        0.42      0.39 o 
   0   3   8      158.80      167.76      3.49 o 
   1   3   8      152.56      147.82      2.54 o 
   2   3   8       41.35       38.16      1.39 o 
   3   3   8       71.35       76.38      2.29 o 
   4   3   8        7.68        9.91      1.38 o 
   5   3   8      110.23      100.93      3.42 o 
   6   3   8        7.62        4.78      2.53 o 
   7   3   8       11.51       16.06      2.90 o 
   8   3   8        0.08        0.09      1.79 o 
   9   3   8       47.29       51.34      5.41 o 
  10   3   8        2.04       -0.76      2.12 o 
  11   3   8       53.17       60.48      7.31 o 
 -16   4   8       87.27       85.94      6.41 o 
 -15   4   8        0.31       -0.50      1.52 o 
 -14   4   8        0.60       -0.29      1.48 o 
 -13   4   8       44.08       52.25      5.32 o 
 -12   4   8       45.04       59.16      4.36 o 
 -11   4   8       24.67       22.01      2.48 o 
 -10   4   8      169.65      156.34      6.71 o 
  -9   4   8      107.54      111.91      4.38 o 
  -8   4   8      563.84      560.49     10.09 o 
  -7   4   8       99.48       94.16      2.84 o 
  -6   4   8       95.79       96.36      2.37 o 
  -5   4   8       15.66       16.43      1.22 o 
  -4   4   8      109.69      125.67      3.08 o 
  -3   4   8       18.53       22.05      1.18 o 
  -2   4   8       20.23       18.03      1.31 o 
  -1   4   8        3.74        5.35      0.72 o 
   0   4   8     1197.48     1220.86     14.22 o 
   1   4   8      478.22      471.98      7.45 o 
   2   4   8      138.18      136.51      3.79 o 
   3   4   8      239.16      244.37      8.99 o 
   4   4   8      340.27      323.40      6.48 o 
   5   4   8       48.67       56.26      2.88 o 
   6   4   8       44.92       36.71      2.54 o 
   7   4   8       51.85       46.95      4.21 o 
   8   4   8        4.28        3.08      2.19 o 
   9   4   8       24.74       14.42      3.24 o 
  10   4   8       17.30       14.74      4.93 o 
  11   4   8       26.51       32.96      7.80 o 
 -15   5   8        0.79        1.49      2.02 o 
 -14   5   8       16.79       17.15      2.31 o 
 -13   5   8       10.55       10.45      1.92 o 
 -12   5   8      113.53      120.92      4.48 o 
 -11   5   8       46.86       48.00      3.01 o 
 -10   5   8       13.13       17.85      2.18 o 
  -9   5   8      226.16      211.32      5.48 o 
  -8   5   8      139.92      130.06      4.85 o 
  -7   5   8       33.33       32.15      2.26 o 
  -6   5   8      237.32      236.23      5.44 o 
  -5   5   8       13.76       11.62      1.51 o 
  -4   5   8        5.17        0.58      0.73 o 
  -3   5   8       55.41       47.75      3.00 o 
  -2   5   8       70.08       67.06      3.36 o 
  -1   5   8      215.22      200.04      9.49 o 
   0   5   8       56.47       56.40      3.88 o 
   1   5   8      571.96      568.79     17.45 o 
   2   5   8      114.78      115.01      3.61 o 
   3   5   8        7.67        8.33      1.46 o 
   4   5   8      294.05      298.30      6.40 o 
   5   5   8        1.20        1.79      1.16 o 
   6   5   8        2.58        3.11      1.87 o 
   7   5   8        7.33        7.05      1.94 o 
   8   5   8       16.81       17.73      3.38 o 
   9   5   8        0.07        6.01      2.57 o 
  10   5   8       24.65       27.71      4.27 o 
 -14   6   8       54.90       67.52      5.97 o 
 -13   6   8       10.99       10.28      1.91 o 
 -12   6   8       17.20       19.45      2.40 o 
 -11   6   8        7.51        2.93      1.28 o 
 -10   6   8       69.39       66.14      3.48 o 
  -9   6   8       98.38       97.07      3.83 o 
  -8   6   8        3.02        3.30      1.10 o 
  -7   6   8        4.31        3.10      1.10 o 
  -6   6   8      217.45      222.98      6.37 o 
  -5   6   8      600.24      615.21     11.57 o 
  -4   6   8       33.06       37.25      4.07 o 
  -3   6   8      172.25      152.51      4.88 o 
  -2   6   8       16.69       15.57      2.49 o 
  -1   6   8        3.26        3.49      1.66 o 
   0   6   8      342.45      348.93     12.16 o 
   1   6   8      238.99      237.16     11.73 o 
   2   6   8        3.37        2.68      1.28 o 
   3   6   8       33.36       30.02      4.49 o 
   4   6   8       81.45       77.89      4.05 o 
   5   6   8       27.49       28.05      2.92 o 
   6   6   8        8.06        4.84      1.53 o 
   7   6   8        6.53        4.75      3.73 o 
   8   6   8        0.03        3.35      1.90 o 
   9   6   8       61.96       61.24      7.63 o 
 -12   7   8        9.79        7.88      1.75 o 
 -11   7   8       15.01        9.28      1.93 o 
 -10   7   8        0.00        1.33      1.45 o 
  -9   7   8        0.15        1.38      1.30 o 
  -8   7   8       20.39       18.24      2.45 o 
  -7   7   8       21.30       20.50      2.70 o 
  -6   7   8       29.21       30.96      2.91 o 
  -5   7   8      174.19      154.83      5.79 o 
  -4   7   8      358.53      334.38     13.87 o 
  -3   7   8       76.94       75.79      4.83 o 
  -2   7   8       49.59       47.71      4.11 o 
  -1   7   8      169.30      160.44     12.85 o 
   0   7   8       24.43       20.92      4.59 o 
   1   7   8        0.01        4.09      1.87 o 
   2   7   8        0.24       -0.87      1.51 o 
   3   7   8       15.20        8.47      1.95 o 
   4   7   8       44.43       45.49      6.54 o 
   5   7   8       75.42       78.43      4.94 o 
   6   7   8       25.90       24.72      3.79 o 
   7   7   8        0.96        5.05      3.49 o 
 -10   8   8       50.06       59.88      4.57 o 
  -9   8   8        5.52        3.78      2.18 o 
  -8   8   8        0.09        3.72      1.57 o 
  -7   8   8        0.10        2.03      1.49 o 
  -6   8   8        3.03        3.93      1.60 o 
  -5   8   8        0.55       -0.08      1.23 o 
  -4   8   8       69.93       59.91      4.84 o 
  -3   8   8      134.55      111.69      6.10 o 
  -2   8   8       12.97       12.40      2.62 o 
  -1   8   8        1.22        0.88      1.58 o 
   0   8   8        0.92       -0.41      1.57 o 
   1   8   8       33.40       28.66      5.05 o 
   2   8   8        0.54        0.23      1.51 o 
   3   8   8      158.03      164.18      7.67 o 
   4   8   8      195.50      193.76     12.44 o 
   5   8   8       20.81       10.17      4.48 o 
  -7   9   8      117.39      109.35      5.44 o 
  -6   9   8      184.56      184.97      6.78 o 
  -5   9   8       14.45        7.22      2.44 o 
  -4   9   8       31.92       25.09      3.78 o 
  -3   9   8        7.43        5.05      5.70 o 
  -2   9   8       15.14       11.40      2.83 o 
  -1   9   8        0.10        2.47      1.92 o 
   0   9   8        1.13        3.05      3.09 o 
   1   9   8        0.09        2.14      2.98 o 
   2   9   8        5.09        9.05      4.27 o 
 -17   1   9        3.40        1.48      2.42 o 
 -16   1   9       58.32       52.95      4.70 o 
 -15   1   9        9.19       12.54      2.26 o 
 -14   1   9       15.83       15.76      2.36 o 
 -13   1   9        3.48        1.99      1.36 o 
 -12   1   9      459.49      445.28      9.52 o 
 -11   1   9      373.67      362.00      6.80 o 
 -10   1   9      284.63      267.19      5.49 o 
  -9   1   9      133.90      129.87      3.53 o 
  -8   1   9      587.08      594.36      5.81 o 
  -7   1   9      257.66      273.11      3.56 o 
  -6   1   9      139.44      142.88      2.62 o 
  -5   1   9       33.89       39.46      1.22 o 
  -4   1   9       25.46       35.41      1.07 o 
  -3   1   9      407.44      438.05      4.61 o 
  -2   1   9       10.21       13.10      0.71 o 
  -1   1   9       12.44       13.31      0.66 o 
   0   1   9       27.61       24.73      0.80 o 
   1   1   9       10.61        9.13      0.61 o 
   2   1   9      103.08      107.18      2.04 o 
   3   1   9       62.66       59.42      1.60 o 
   4   1   9        6.42        4.88      1.14 o 
   5   1   9        2.44        1.43      1.60 o 
   6   1   9       17.15       14.82      2.73 o 
   7   1   9       57.24       61.21      7.07 o 
   8   1   9        0.41       -0.38      1.76 o 
   9   1   9        0.98        1.10      2.07 o 
  10   1   9        9.09        7.77      4.15 o 
  11   1   9       19.81       16.26      4.65 o 
 -17   2   9       46.39       45.82      4.00 o 
 -16   2   9       16.83       19.19      4.10 o 
 -15   2   9        1.30        1.00      1.47 o 
 -14   2   9       44.64       41.96      3.38 o 
 -13   2   9        9.14        8.66      1.84 o 
 -12   2   9       14.05        9.59      1.86 o 
 -11   2   9      206.57      184.12      7.91 o 
 -10   2   9      970.38      990.90     15.90 o 
  -9   2   9      345.17      344.86      6.66 o 
  -8   2   9        0.87        0.52      0.53 o 
  -7   2   9       26.57       26.81      1.06 o 
  -6   2   9       46.90       45.41      1.22 o 
  -5   2   9      323.10      346.71      4.83 o 
  -4   2   9       35.43       27.18      1.14 o 
  -3   2   9       40.46       45.84      1.52 o 
  -2   2   9       24.72       30.62      0.96 o 
  -1   2   9        9.57        9.24      0.66 o 
   0   2   9       80.97       74.09      1.84 o 
   1   2   9      928.00      889.98      9.61 o 
   2   2   9       16.06       11.46      0.98 o 
   3   2   9      225.66      245.44      4.34 o 
   4   2   9      524.51      496.22      8.12 o 
   5   2   9       92.64       74.63      4.13 o 
   6   2   9       16.65       10.96      2.53 o 
   7   2   9        0.00       -0.12      2.19 o 
   8   2   9       18.00       13.28      2.95 o 
   9   2   9        2.71        3.40      2.27 o 
  10   2   9       59.69       76.56      5.95 o 
  11   2   9        0.07       -1.35      2.20 o 
 -16   3   9       44.26       42.47      3.82 o 
 -15   3   9       28.29       26.79      3.11 o 
 -14   3   9       73.30       67.70      6.64 o 
 -13   3   9        4.01        4.22      1.97 o 
 -12   3   9       19.96       21.69      2.51 o 
 -11   3   9       28.98       27.45      2.67 o 
 -10   3   9      124.83      116.60      4.51 o 
  -9   3   9        0.87        1.13      0.89 o 
  -8   3   9      110.42      112.34      3.54 o 
  -7   3   9        1.03        2.24      0.67 o 
  -6   3   9      185.81      194.19      3.08 o 
  -5   3   9       13.87       15.56      1.07 o 
  -4   3   9       25.32       20.68      1.33 o 
  -3   3   9      100.49       86.55      2.67 o 
  -2   3   9       49.66       45.20      1.56 o 
  -1   3   9      174.29      180.07      3.23 o 
   0   3   9      238.96      233.18      4.41 o 
   1   3   9      706.47      685.86      9.81 o 
   2   3   9       26.24       27.06      1.41 o 
   3   3   9       38.96       43.02      2.66 o 
   4   3   9       64.86       71.32      3.00 o 
   5   3   9        5.93        6.77      1.87 o 
   6   3   9       53.75       55.58      9.17 o 
   7   3   9        0.03       -1.64      1.85 o 
   8   3   9        0.31       -0.97      1.83 o 
   9   3   9       21.37       23.43      3.80 o 
  10   3   9        2.47        4.62      5.53 o 
 -16   4   9        0.42       -1.28      1.96 o 
 -15   4   9      148.47      161.44      6.47 o 
 -14   4   9       82.14       96.31      4.93 o 
 -13   4   9       19.39       21.87      2.85 o 
 -12   4   9        1.40        2.63      1.38 o 
 -11   4   9        0.97        2.33      1.25 o 
 -10   4   9       11.87        9.86      1.83 o 
  -9   4   9      246.47      229.39      6.52 o 
  -8   4   9      472.38      478.57      8.52 o 
  -7   4   9       25.09       25.16      2.09 o 
  -6   4   9       41.40       42.33      2.46 o 
  -5   4   9      140.03      147.87      3.17 o 
  -4   4   9       76.53       77.38      2.34 o 
  -3   4   9        4.54        2.58      0.65 o 
  -2   4   9      130.28      123.38      2.75 o 
  -1   4   9      153.38      164.75      4.80 o 
   0   4   9        0.06        1.36      0.74 o 
   1   4   9        5.91        5.73      1.32 o 
   2   4   9        8.75        9.32      1.43 o 
   3   4   9      107.94      112.52      3.69 o 
   4   4   9       31.67       37.52      2.96 o 
   5   4   9       18.67       15.26      1.84 o 
   6   4   9       66.26       70.53      4.07 o 
   7   4   9       15.53       15.85      4.09 o 
   8   4   9        0.01        0.90      4.58 o 
   9   4   9        6.39        1.21      2.42 o 
  10   4   9        9.68       17.51      3.83 o 
 -15   5   9       14.86        9.16      2.03 o 
 -14   5   9        8.41       12.32      2.43 o 
 -13   5   9      155.27      166.21      5.50 o 
 -12   5   9       25.09       25.56      2.58 o 
 -11   5   9       28.61       30.98      2.61 o 
 -10   5   9        1.49        2.03      1.09 o 
  -9   5   9      113.90      109.52      5.54 o 
  -8   5   9      105.06      102.00      4.40 o 
  -7   5   9      101.21       99.46      3.59 o 
  -6   5   9        8.37        8.76      1.41 o 
  -5   5   9      153.66      144.24      4.18 o 
  -4   5   9        2.01        1.89      1.00 o 
  -3   5   9       17.56       14.92      1.78 o 
  -2   5   9       25.50       21.02      2.70 o 
  -1   5   9       12.84       10.64      2.10 o 
   0   5   9      125.53      115.85      5.37 o 
   1   5   9      467.44      451.92     11.70 o 
   2   5   9        0.13       -0.96      0.96 o 
   3   5   9       10.61       12.73      1.73 o 
   4   5   9        1.45        1.77      1.17 o 
   5   5   9        0.00       -0.27      1.06 o 
   6   5   9        1.95        3.34      1.42 o 
   7   5   9       21.29       24.14      3.68 o 
   8   5   9        1.75        0.44      2.21 o 
   9   5   9        1.64        2.52      2.53 o 
 -14   6   9        1.41        1.36      1.76 o 
 -13   6   9       19.24       25.35      3.50 o 
 -12   6   9        0.17       -0.61      1.21 o 
 -11   6   9        2.36        3.45      1.38 o 
 -10   6   9       14.52       13.43      1.97 o 
  -9   6   9        5.70        4.47      1.32 o 
  -8   6   9        0.03       -0.26      1.16 o 
  -7   6   9       23.12       18.43      2.02 o 
  -6   6   9       80.43       83.32      3.88 o 
  -5   6   9      215.22      227.08      6.43 o 
  -4   6   9      383.24      343.45     11.36 o 
  -3   6   9      100.37       90.31      7.05 o 
  -2   6   9        6.91        6.47      1.91 o 
  -1   6   9       35.95       35.68      4.20 o 
   0   6   9      236.60      235.47      8.30 o 
   1   6   9        5.76        6.15      1.98 o 
   2   6   9       16.52       20.64      4.82 o 
   3   6   9       76.12       77.22      4.12 o 
   4   6   9        6.16        8.78      4.43 o 
   5   6   9       10.22       13.27      2.81 o 
   6   6   9       41.37       38.22      3.89 o 
   7   6   9        0.26        1.53      2.32 o 
   8   6   9       31.99       30.65      4.18 o 
 -12   7   9        0.45        1.02      1.43 o 
 -11   7   9       40.08       46.63      3.40 o 
 -10   7   9       39.13       46.19      4.16 o 
  -9   7   9       63.20       59.33      4.06 o 
  -8   7   9       31.04       32.21      3.14 o 
  -7   7   9        6.57        5.16      1.54 o 
  -6   7   9        2.02        2.15      1.27 o 
  -5   7   9       27.95       26.10      2.72 o 
  -4   7   9       60.65       60.17      4.65 o 
  -3   7   9       29.42       28.40      3.53 o 
  -2   7   9       21.54       20.51      3.12 o 
  -1   7   9       53.33       48.77      4.40 o 
   0   7   9       15.06       14.46      2.85 o 
   1   7   9       38.90       29.21      3.59 o 
   2   7   9       62.04       53.15      4.61 o 
   3   7   9       65.18       68.14      4.22 o 
   4   7   9       36.57       37.15      3.45 o 
   5   7   9        4.31        4.70      1.99 o 
   6   7   9       73.89       79.60      4.77 o 
 -10   8   9        0.28        1.09      1.59 o 
  -9   8   9       22.54       19.80      3.08 o 
  -8   8   9        2.90        2.53      1.56 o 
  -7   8   9       81.26       75.62      4.54 o 
  -6   8   9       13.18       14.51      2.37 o 
  -5   8   9        0.00        4.09      1.93 o 
  -4   8   9        0.12        0.82      1.59 o 
  -3   8   9       27.57       31.25      3.88 o 
  -2   8   9        3.27        4.98      2.06 o 
  -1   8   9       81.31       70.42      7.71 o 
   0   8   9        3.77        2.99      2.03 o 
   1   8   9       59.77       62.96     10.32 o 
   2   8   9       42.26       40.10      3.58 o 
   3   8   9        9.07        6.01      2.05 o 
   4   8   9      127.59      117.87     10.14 o 
  -6   9   9        0.74        0.12      1.66 o 
  -5   9   9       14.41       10.24      3.65 o 
  -4   9   9       26.72       19.62      3.49 o 
  -3   9   9        4.78        7.87      2.74 o 
  -2   9   9        4.05        5.42      2.36 o 
  -1   9   9       15.60       20.03      3.55 o 
   0   9   9        5.20        2.98      3.42 o 
   1   9   9       77.18       94.88      9.90 o 
 -17   0  10       50.36       54.93      7.60 o 
 -16   0  10      117.73      107.49      9.19 o 
 -15   0  10        5.56        4.24      3.19 o 
 -14   0  10      153.14      168.63     10.75 o 
 -13   0  10        7.25        7.84      3.29 o 
 -12   0  10        0.59        0.80      1.33 o 
 -11   0  10        4.94        3.68      1.50 o 
 -10   0  10        3.49        5.63      1.66 o 
  -9   0  10       28.73       29.74      1.85 o 
  -8   0  10       50.68       55.32      1.81 o 
  -7   0  10       65.29       68.21      2.96 o 
  -6   0  10        9.18       10.76      1.45 o 
  -5   0  10       29.59       28.56      1.52 o 
  -4   0  10       21.86       30.41      2.39 o 
  -3   0  10       15.25       17.88      1.35 o 
  -2   0  10      583.35      609.35     11.12 o 
  -1   0  10      692.79      694.95      7.98 o 
   0   0  10     3038.79     3115.06     24.60 o 
   1   0  10      632.23      612.95      7.08 o 
   2   0  10        0.95        0.53      0.64 o 
   3   0  10       33.10       27.07      2.36 o 
   4   0  10      116.69      100.54      7.15 o 
   5   0  10       50.57       44.90      5.49 o 
   6   0  10        6.94        4.27      2.78 o 
   7   0  10      176.77      185.41     10.95 o 
   8   0  10      233.85      223.60     12.55 o 
   9   0  10        8.64        8.14      4.20 o 
  10   0  10       39.80       30.59      6.24 o 
 -17   1  10       12.37        7.60      2.89 o 
 -16   1  10       34.03       44.00      4.89 o 
 -15   1  10       16.22       18.14      2.61 o 
 -14   1  10      301.10      310.48      8.31 o 
 -13   1  10      199.81      182.39      6.01 o 
 -12   1  10       48.04       47.73      3.22 o 
 -11   1  10      759.09      747.03     13.25 o 
 -10   1  10     1085.64     1038.05     16.35 o 
  -9   1  10      559.39      566.10      7.42 o 
  -8   1  10      229.32      240.84      3.54 o 
  -7   1  10       37.10       39.00      1.67 o 
  -6   1  10        0.46        0.28      0.42 o 
  -5   1  10        0.43        0.36      0.43 o 
  -4   1  10       13.88       19.39      1.20 o 
  -3   1  10      355.16      346.15      4.05 o 
  -2   1  10      329.18      350.48      3.66 o 
  -1   1  10      145.96      155.65      2.15 o 
   0   1  10        7.22        6.52      0.72 o 
   1   1  10      102.80      107.12      2.18 o 
   2   1  10      298.41      311.50      4.79 o 
   3   1  10       71.54       62.48      1.65 o 
   4   1  10      348.43      318.24      9.21 o 
   5   1  10       91.78       76.91      9.78 o 
   6   1  10      396.86      393.74     12.43 o 
   7   1  10      298.28      278.86      9.52 o 
   8   1  10       30.04       28.19      8.26 o 
   9   1  10        0.00       -0.97      2.01 o 
  10   1  10        2.81        0.18      2.45 o 
 -16   2  10       20.90       22.65      3.54 o 
 -15   2  10       13.23       17.13      2.74 o 
 -14   2  10       96.75      113.71      5.05 o 
 -13   2  10       33.14       28.05      2.89 o 
 -12   2  10       38.93       35.30      3.16 o 
 -11   2  10       14.04       17.81      2.54 o 
 -10   2  10      135.10      140.80      4.89 o 
  -9   2  10       21.20       23.16      2.29 o 
  -8   2  10       57.98       62.42      1.99 o 
  -7   2  10       56.76       63.63      1.92 o 
  -6   2  10      310.65      323.31      5.05 o 
  -5   2  10      100.11      106.33      1.92 o 
  -4   2  10       39.66       39.47      1.38 o 
  -3   2  10        2.95        2.93      0.49 o 
  -2   2  10        7.61        8.86      0.71 o 
  -1   2  10       71.80       61.68      1.81 o 
   0   2  10      513.02      509.37      6.58 o 
   1   2  10      133.95      128.98      2.97 o 
   2   2  10      110.10      109.97      3.11 o 
   3   2  10       59.79       57.73      2.64 o 
   4   2  10        6.55        6.69      1.62 o 
   5   2  10        0.02       -0.58      1.71 o 
   6   2  10      113.65      109.91      7.00 o 
   7   2  10       37.53       37.19      4.11 o 
   8   2  10        0.07       -1.07      1.94 o 
   9   2  10       19.86       32.61      4.39 o 
  10   2  10       74.50       80.07      6.24 o 
 -16   3  10       10.13        7.82      3.66 o 
 -15   3  10       21.87       27.28      3.34 o 
 -14   3  10       58.85       69.25      4.36 o 
 -13   3  10       45.06       43.13      3.52 o 
 -12   3  10        1.62        2.42      1.83 o 
 -11   3  10        6.88        6.55      1.63 o 
 -10   3  10       57.11       54.83      3.39 o 
  -9   3  10        7.17        8.68      2.34 o 
  -8   3  10       26.76       27.70      2.05 o 
  -7   3  10       31.85       38.20      1.59 o 
  -6   3  10      425.56      468.79      7.26 o 
  -5   3  10      162.32      152.43      3.15 o 
  -4   3  10        1.13        1.05      0.83 o 
  -3   3  10      570.49      564.12      8.92 o 
  -2   3  10      242.92      253.14      4.52 o 
  -1   3  10      156.89      144.55      5.10 o 
   0   3  10      803.93      797.55     12.64 o 
   1   3  10        5.53        4.42      1.11 o 
   2   3  10        3.46        2.81      0.75 o 
   3   3  10        1.57        1.02      0.93 o 
   4   3  10       26.22       22.72      2.39 o 
   5   3  10       11.27        8.82      1.91 o 
   6   3  10        0.01       -1.04      2.32 o 
   7   3  10        0.16       -0.24      1.91 o 
   8   3  10        6.72        7.75      2.84 o 
   9   3  10        0.35       -0.07      2.33 o 
 -15   4  10        0.17       -0.85      1.60 o 
 -14   4  10        4.35        3.56      2.21 o 
 -13   4  10        7.32        9.72      2.50 o 
 -12   4  10       56.96       48.69      3.70 o 
 -11   4  10        3.29        4.27      1.61 o 
 -10   4  10       48.40       50.26      3.46 o 
  -9   4  10       51.91       54.50      3.47 o 
  -8   4  10       10.98        9.86      1.48 o 
  -7   4  10      117.01      110.86      3.73 o 
  -6   4  10        0.23        0.32      0.79 o 
  -5   4  10      102.48       92.57      2.65 o 
  -4   4  10       60.35       52.25      2.68 o 
  -3   4  10       28.49       21.89      1.77 o 
  -2   4  10       17.74       16.90      2.40 o 
  -1   4  10       19.97       21.30      2.73 o 
   0   4  10       12.31       11.39      1.20 o 
   1   4  10        2.50        2.76      1.04 o 
   2   4  10       96.79      103.04      3.55 o 
   3   4  10        4.31        2.96      1.15 o 
   4   4  10       45.39       45.56      4.39 o 
   5   4  10       16.25       12.93      2.23 o 
   6   4  10       19.30       31.12      3.82 o 
   7   4  10        0.01       -0.50      2.12 o 
   8   4  10       19.78       27.09      4.08 o 
   9   4  10       94.95      124.97      7.75 o 
 -14   5  10       37.07       33.95      3.08 o 
 -13   5  10       42.99       47.66      3.41 o 
 -12   5  10        0.02        1.75      1.27 o 
 -11   5  10      307.63      294.70      7.18 o 
 -10   5  10       93.76       88.32      3.83 o 
  -9   5  10      114.07      126.55      4.89 o 
  -8   5  10       66.21       64.19      3.28 o 
  -7   5  10       13.42       11.06      1.58 o 
  -6   5  10       76.29       71.08      3.82 o 
  -5   5  10       15.41       17.18      2.15 o 
  -4   5  10       69.09       60.68      3.27 o 
  -3   5  10       36.20       36.81      3.52 o 
  -2   5  10        0.28        0.89      1.20 o 
  -1   5  10        1.05       -0.05      1.49 o 
   0   5  10       73.82       75.46      4.70 o 
   1   5  10      317.98      328.06      8.09 o 
   2   5  10       65.50       62.35      3.81 o 
   3   5  10      205.15      198.82      8.75 o 
   4   5  10      315.76      325.97      8.43 o 
   5   5  10      132.81      116.64      4.32 o 
   6   5  10       66.02       71.07      4.35 o 
   7   5  10      162.08      194.71     10.51 o 
   8   5  10        0.12        3.35      2.53 o 
 -13   6  10        6.60        7.75      1.88 o 
 -12   6  10        8.66       13.71      4.04 o 
 -11   6  10        0.23        1.13      1.27 o 
 -10   6  10       23.96       27.46      2.78 o 
  -9   6  10       12.94       11.37      1.82 o 
  -8   6  10        3.04        1.64      1.11 o 
  -7   6  10        0.05        0.38      1.01 o 
  -6   6  10      137.35      130.30      5.00 o 
  -5   6  10      156.94      123.67     11.32 o 
  -4   6  10        6.78        3.00      2.56 o 
  -3   6  10       13.74        9.18      2.25 o 
  -2   6  10      117.50      124.12     11.87 o 
  -1   6  10      117.24      124.94     11.85 o 
   0   6  10       18.70       17.16      2.87 o 
   1   6  10      118.79      119.67      4.89 o 
   2   6  10        0.26       -0.72      1.13 o 
   3   6  10       29.95       33.85      3.17 o 
   4   6  10       20.23       22.29      2.87 o 
   5   6  10       57.81       56.90      8.37 o 
   6   6  10        0.22       -0.01      1.58 o 
   7   6  10        3.39       -1.46      3.42 o 
 -12   7  10       11.48        6.48      1.84 o 
 -11   7  10       91.28       85.41      5.35 o 
 -10   7  10        2.47        3.30      1.44 o 
  -9   7  10       43.08       54.31      3.99 o 
  -8   7  10       22.10       25.90      4.79 o 
  -7   7  10       16.40       11.79      2.17 o 
  -6   7  10        0.07        2.07      1.64 o 
  -5   7  10       46.72       37.68      4.04 o 
  -4   7  10       25.37       19.63      3.16 o 
  -3   7  10        2.43        2.92      1.81 o 
  -2   7  10       76.33       77.97      5.37 o 
  -1   7  10       17.94       13.14      2.80 o 
   0   7  10       30.37       31.27      3.87 o 
   1   7  10        8.70        7.57      1.92 o 
   2   7  10       54.02       56.52      5.35 o 
   3   7  10       39.93       43.10      3.62 o 
   4   7  10       38.00       44.48      3.81 o 
   5   7  10        0.19       -0.03      1.75 o 
  -9   8  10        1.79        3.07      1.74 o 
  -8   8  10        7.45        5.41      1.86 o 
  -7   8  10       12.34       10.69      2.22 o 
  -6   8  10        1.69       -0.19      1.62 o 
  -5   8  10        7.64        4.46      2.13 o 
  -4   8  10        8.67       10.58      2.64 o 
  -3   8  10        0.34        0.13      1.67 o 
  -2   8  10       38.74       36.95      5.34 o 
  -1   8  10       37.96       35.25     11.60 o 
   0   8  10        3.31        1.19      1.99 o 
   1   8  10       11.44       10.05      2.27 o 
   2   8  10        4.77        7.06      2.12 o 
   3   8  10        3.76        4.85      2.05 o 
  -4   9  10        0.13        1.80      2.18 o 
  -3   9  10       35.36       36.42      4.57 o 
  -2   9  10        0.10        0.88      2.85 o 
 -16   1  11       67.32       73.77      5.98 o 
 -15   1  11       29.58       35.09      3.43 o 
 -14   1  11       81.84       83.51      4.49 o 
 -13   1  11        7.21        7.51      1.85 o 
 -12   1  11       91.05       87.68      4.11 o 
 -11   1  11      533.89      539.55     10.90 o 
 -10   1  11       91.52       95.65      4.06 o 
  -9   1  11        0.98        1.18      0.77 o 
  -8   1  11      107.95      112.86      2.35 o 
  -7   1  11        2.06        2.60      0.79 o 
  -6   1  11        0.01        0.46      0.57 o 
  -5   1  11      150.81      139.91      2.53 o 
  -4   1  11       12.50       10.87      0.85 o 
  -3   1  11      228.12      243.18      3.38 o 
  -2   1  11     1073.61     1108.55     10.32 o 
  -1   1  11      125.31      118.84      2.22 o 
   0   1  11      295.47      290.17      3.96 o 
   1   1  11      151.32      151.99      3.01 o 
   2   1  11      388.20      375.18     11.31 o 
   3   1  11        3.61        0.91      1.20 o 
   4   1  11        3.59        6.51      3.59 o 
   5   1  11       39.72       34.12      3.75 o 
   6   1  11      181.34      180.34      7.61 o 
   7   1  11      115.02      109.57      6.92 o 
   8   1  11        0.03        0.35      2.29 o 
   9   1  11       10.30        9.92      3.16 o 
 -16   2  11       15.99       15.81      2.71 o 
 -15   2  11       16.00       18.26      3.50 o 
 -14   2  11        1.03        0.00      1.38 o 
 -13   2  11        0.96        2.69      1.52 o 
 -12   2  11       13.71       12.49      2.66 o 
 -11   2  11      185.71      181.05      6.71 o 
 -10   2  11        0.09        0.56      1.13 o 
  -9   2  11      117.15      115.93      4.41 o 
  -8   2  11      168.58      173.41      9.03 o 
  -7   2  11       66.84       68.23      2.07 o 
  -6   2  11        7.11        7.86      1.18 o 
  -5   2  11        2.17        3.85      0.82 o 
  -4   2  11      130.24      109.35      2.55 o 
  -3   2  11      191.16      190.20      3.41 o 
  -2   2  11      231.63      240.93      3.91 o 
  -1   2  11      244.48      247.27      4.16 o 
   0   2  11       25.18       22.04      1.77 o 
   1   2  11       77.56       73.30      2.85 o 
   2   2  11      127.83      127.41      3.85 o 
   3   2  11       15.20       13.29      2.04 o 
   4   2  11       17.37       20.82      3.77 o 
   5   2  11       45.55       41.71      9.17 o 
   6   2  11       54.83       57.01      4.71 o 
   7   2  11        0.03       -1.10      1.87 o 
   8   2  11       32.69       42.97      8.51 o 
   9   2  11       26.13       32.46      5.29 o 
 -16   3  11       52.97       55.95      4.60 o 
 -15   3  11       19.10       17.42      2.74 o 
 -14   3  11        0.00        2.39      1.57 o 
 -13   3  11       14.14       16.59      2.44 o 
 -12   3  11       48.88       61.99      5.84 o 
 -11   3  11       27.34       23.99      3.86 o 
 -10   3  11        6.22        5.09      1.57 o 
  -9   3  11       13.90       17.00      2.19 o 
  -8   3  11      138.76      137.34      4.87 o 
  -7   3  11      522.48      530.37     12.68 o 
  -6   3  11       26.83       29.19      2.10 o 
  -5   3  11       91.56       99.43      2.69 o 
  -4   3  11      132.64      127.68      3.71 o 
  -3   3  11       31.29       30.54      2.00 o 
  -2   3  11       54.76       55.32      2.48 o 
  -1   3  11        9.73        7.52      1.42 o 
   0   3  11      229.70      225.39      9.05 o 
   1   3  11       33.82       31.76      2.18 o 
   2   3  11       42.08       41.16      2.46 o 
   3   3  11       17.50       15.01      1.79 o 
   4   3  11        7.92        5.77      1.67 o 
   5   3  11       29.08       30.98      3.05 o 
   6   3  11       19.73       20.14      4.04 o 
   7   3  11        8.99       15.29      5.19 o 
   8   3  11       17.12       10.32      3.10 o 
   9   3  11       55.76       49.15     15.04 o 
 -15   4  11       43.85       48.27      4.24 o 
 -14   4  11        3.07        5.56      2.00 o 
 -13   4  11        0.19        0.42      1.44 o 
 -12   4  11        0.89        2.43      1.50 o 
 -11   4  11      192.76      208.01      6.78 o 
 -10   4  11      168.75      164.12      8.15 o 
  -9   4  11       86.01       88.59      5.17 o 
  -8   4  11       30.17       30.27      2.39 o 
  -7   4  11      236.80      241.22      5.80 o 
  -6   4  11      407.70      395.29      7.60 o 
  -5   4  11        1.46        5.64      1.18 o 
  -4   4  11      160.59      144.13      4.13 o 
  -3   4  11       18.79       15.52      1.98 o 
  -2   4  11      145.45      144.36      6.65 o 
  -1   4  11        1.70        0.49      1.10 o 
   0   4  11        4.09        4.68      1.41 o 
   1   4  11        1.73        0.06      0.98 o 
   2   4  11       49.67       48.83      2.77 o 
   3   4  11      311.54      327.96      9.49 o 
   4   4  11        6.89        9.09      2.02 o 
   5   4  11       10.16        9.06      2.14 o 
   6   4  11        3.00        3.37      3.10 o 
   7   4  11        1.46        1.81      4.26 o 
   8   4  11       19.58       16.55      3.69 o 
 -14   5  11       43.18       38.83      3.30 o 
 -13   5  11        4.58        3.88      1.50 o 
 -12   5  11        9.95        5.31      1.57 o 
 -11   5  11      131.52      134.27      6.85 o 
 -10   5  11       11.58       11.74      2.71 o 
  -9   5  11       82.97       96.18      3.95 o 
  -8   5  11       31.52       26.75      2.99 o 
  -7   5  11      124.74      138.74      4.51 o 
  -6   5  11        0.51       -0.57      0.82 o 
  -5   5  11      106.50       95.18      3.58 o 
  -4   5  11       10.69        8.49      4.54 o 
  -3   5  11       26.51       23.05      3.06 o 
  -2   5  11       71.95       69.41      8.12 o 
  -1   5  11        0.57        1.84      1.44 o 
   0   5  11       25.28       27.20      3.32 o 
   1   5  11      164.61      169.45      5.82 o 
   2   5  11      143.36      146.90      6.62 o 
   3   5  11       50.89       44.29      3.48 o 
   4   5  11      135.19      135.55      5.50 o 
   5   5  11        0.15        0.18      1.84 o 
   6   5  11        3.44        4.95      2.45 o 
   7   5  11        9.57        8.19      3.44 o 
 -13   6  11        1.16        3.48      1.63 o 
 -12   6  11        0.20        0.40      1.25 o 
 -11   6  11       22.66       23.28      3.42 o 
 -10   6  11       12.80       13.38      2.03 o 
  -9   6  11        0.92        0.73      1.12 o 
  -8   6  11        0.00        0.93      1.03 o 
  -7   6  11        0.53        0.47      1.08 o 
  -6   6  11      120.22       97.99     13.55 o 
  -5   6  11       61.97       69.81      5.07 o 
  -4   6  11       50.23       49.43      4.39 o 
  -3   6  11        5.01        3.70      1.71 o 
  -2   6  11       56.81       59.31      4.66 o 
  -1   6  11      233.74      232.38     10.73 o 
   0   6  11      105.45      101.95      5.78 o 
   1   6  11       11.37       13.67      2.28 o 
   2   6  11        0.87        0.54      2.06 o 
   3   6  11        0.84        2.69      1.65 o 
   4   6  11        4.84        4.30      1.88 o 
   5   6  11       87.86       91.36      9.69 o 
   6   6  11       19.46       24.18      4.04 o 
 -11   7  11       19.38       19.58      2.55 o 
 -10   7  11        7.37        8.64      2.48 o 
  -9   7  11        2.82        0.62      1.38 o 
  -8   7  11        5.28        3.49      1.67 o 
  -7   7  11       44.97       43.74      3.60 o 
  -6   7  11        6.00        3.16      1.85 o 
  -5   7  11       49.84       57.72      4.94 o 
  -4   7  11       16.39       13.02      2.74 o 
  -3   7  11       20.06       16.57      3.00 o 
  -2   7  11        7.27        8.19      2.52 o 
  -1   7  11      127.98      131.01      6.82 o 
   0   7  11       22.75       20.54      3.66 o 
   1   7  11        3.68        1.92      1.71 o 
   2   7  11        0.06       -0.22      1.59 o 
   3   7  11        3.64        5.32      2.03 o 
   4   7  11        5.07        3.71      2.37 o 
  -8   8  11        6.14        8.62      2.22 o 
  -7   8  11        9.03        8.69      2.62 o 
  -6   8  11       31.37       30.66      6.41 o 
  -5   8  11       20.10       18.90      4.26 o 
  -4   8  11        3.45        1.88      2.03 o 
  -3   8  11        6.22        7.18      2.51 o 
  -2   8  11       11.47        6.78      2.88 o 
  -1   8  11       15.08       11.95      2.95 o 
   0   8  11        8.67        5.40      2.04 o 
   1   8  11       35.18       32.14      3.52 o 
 -16   0  12      106.08      109.73      9.63 o 
 -15   0  12       65.38       75.01      8.34 o 
 -14   0  12        3.40        0.92      2.81 o 
 -13   0  12       81.24       86.94      8.17 o 
 -12   0  12      125.26      126.41      8.88 o 
 -11   0  12       17.01       11.80      2.28 o 
 -10   0  12        0.03        1.81      1.38 o 
  -9   0  12       16.31       13.74      2.18 o 
  -8   0  12        0.00        1.67      1.64 o 
  -7   0  12      839.16      869.24     17.00 o 
  -6   0  12       79.05       74.71      3.21 o 
  -5   0  12     1106.52     1130.81     16.71 o 
  -4   0  12     1183.30     1244.32     22.45 o 
  -3   0  12     1852.65     1866.35     28.26 o 
  -2   0  12      102.51      109.33      3.30 o 
  -1   0  12       24.62       25.76      1.59 o 
   0   0  12      122.43      110.73      5.05 o 
   1   0  12        6.10        4.32      1.71 o 
   2   0  12        0.74        0.35      1.25 o 
   3   0  12        0.06        2.07      2.48 o 
   4   0  12       10.26        7.53      3.09 o 
   5   0  12        0.00       -1.36      2.24 o 
   6   0  12       26.03       21.19      4.82 o 
   7   0  12       23.46       12.21      4.37 o 
   8   0  12      391.41      417.18     18.75 o 
 -16   1  12       31.54       36.36      8.44 o 
 -15   1  12       68.76       76.64      6.08 o 
 -14   1  12       13.20        9.79      2.19 o 
 -13   1  12       20.60       16.55      3.65 o 
 -12   1  12       67.95       72.27      4.10 o 
 -11   1  12       20.02       20.71      3.80 o 
 -10   1  12        8.48        6.36      1.56 o 
  -9   1  12        1.02        1.12      1.05 o 
  -8   1  12       99.58      109.56      4.20 o 
  -7   1  12       27.56       21.91      1.85 o 
  -6   1  12      148.70      138.68      3.38 o 
  -5   1  12        5.21        2.00      0.77 o 
  -4   1  12       46.12       48.43      2.12 o 
  -3   1  12        8.96        7.98      0.93 o 
  -2   1  12     1481.06     1518.41     17.31 o 
  -1   1  12      660.59      652.67     10.49 o 
   0   1  12        2.72        2.51      0.76 o 
   1   1  12       36.18       34.41      2.67 o 
   2   1  12       24.89       24.31      3.72 o 
   3   1  12        0.14        2.11      1.32 o 
   4   1  12        0.94        0.63      1.68 o 
   5   1  12        2.10        2.50      2.75 o 
   6   1  12        5.27        4.39      2.31 o 
   7   1  12       39.48       46.11      6.19 o 
   8   1  12        0.05        1.79      3.49 o 
 -16   2  12        1.26        1.21      1.78 o 
 -15   2  12        2.92        0.93      1.65 o 
 -14   2  12      165.46      173.80      6.49 o 
 -13   2  12      173.49      166.56      6.15 o 
 -12   2  12       81.78       83.36      4.38 o 
 -11   2  12      167.82      172.75      5.90 o 
 -10   2  12        0.36        2.53      1.28 o 
  -9   2  12       54.59       56.57      3.42 o 
  -8   2  12       17.87       20.71      2.25 o 
  -7   2  12       35.97       31.41      2.55 o 
  -6   2  12      160.33      144.52     10.39 o 
  -5   2  12      145.40      133.31      5.60 o 
  -4   2  12       39.29       45.11      1.80 o 
  -3   2  12       10.77       12.52      1.16 o 
  -2   2  12       68.09       73.65      2.44 o 
  -1   2  12      170.10      186.53      4.06 o 
   0   2  12       73.59       73.89      2.92 o 
   1   2  12       51.80       47.04      2.56 o 
   2   2  12      141.25      141.28      5.07 o 
   3   2  12      113.51      104.25      4.96 o 
   4   2  12       34.10       30.13      2.96 o 
   5   2  12       33.38       33.47      3.99 o 
   6   2  12       52.19       56.37      4.94 o 
   7   2  12       44.97       38.18      4.55 o 
   8   2  12      147.64      144.55      7.71 o 
 -15   3  12       40.57       44.31      3.96 o 
 -14   3  12        6.28        3.86      1.71 o 
 -13   3  12      147.46      136.45      6.42 o 
 -12   3  12      315.07      341.20      9.04 o 
 -11   3  12      641.92      635.19     12.83 o 
 -10   3  12       13.74       13.95      2.07 o 
  -9   3  12        0.21       -0.32      0.99 o 
  -8   3  12       38.91       39.95      3.28 o 
  -7   3  12        0.02        0.06      0.94 o 
  -6   3  12      162.37      154.21      4.43 o 
  -5   3  12       52.72       46.64      2.63 o 
  -4   3  12        3.64        1.94      0.97 o 
  -3   3  12       13.60       13.84      1.94 o 
  -2   3  12      148.88      143.01      4.87 o 
  -1   3  12        1.96        1.39      0.96 o 
   0   3  12       38.46       37.05      2.87 o 
   1   3  12       86.20       78.31      3.23 o 
   2   3  12       40.52       36.63      2.96 o 
   3   3  12        9.66        7.04      1.80 o 
   4   3  12       11.76       17.29      2.48 o 
   5   3  12       53.13       65.80      6.53 o 
   6   3  12       18.40       18.12      3.50 o 
   7   3  12       68.90       66.58     11.07 o 
   8   3  12       25.38       33.47      6.78 o 
 -15   4  12        1.15        0.71      1.65 o 
 -14   4  12        3.59        3.13      1.93 o 
 -13   4  12       17.69       23.87      3.06 o 
 -12   4  12       60.45       64.76      4.32 o 
 -11   4  12        5.89        4.72      1.74 o 
 -10   4  12      258.55      273.51      8.98 o 
  -9   4  12      213.79      230.84      9.43 o 
  -8   4  12        2.19        2.39      1.13 o 
  -7   4  12        2.90        1.02      1.14 o 
  -6   4  12       16.70       16.31      2.28 o 
  -5   4  12       27.71       31.95      3.26 o 
  -4   4  12       19.15       18.35      3.18 o 
  -3   4  12       17.24       14.74      2.54 o 
  -2   4  12        2.43        1.57      1.34 o 
  -1   4  12      244.74      253.03      8.55 o 
   0   4  12       11.31       11.54      1.95 o 
   1   4  12       28.93       32.92      5.19 o 
   2   4  12       38.01       38.59      3.17 o 
   3   4  12       48.13       45.66      4.76 o 
   4   4  12      185.70      206.63      6.80 o 
   5   4  12        0.22       -0.06      1.46 o 
   6   4  12       33.34       35.62      4.46 o 
   7   4  12        0.86        3.19      2.54 o 
 -14   5  12        3.12        1.72      1.90 o 
 -13   5  12       13.75       11.83      2.27 o 
 -12   5  12        7.43        7.28      1.72 o 
 -11   5  12       18.82       23.40      2.50 o 
 -10   5  12      251.12      275.30      7.05 o 
  -9   5  12        0.07        0.35      1.02 o 
  -8   5  12        5.89        2.85      1.20 o 
  -7   5  12      113.50      103.65      3.98 o 
  -6   5  12        0.03        1.45      1.04 o 
  -5   5  12        0.04        0.39      1.13 o 
  -4   5  12        4.09        3.24      1.73 o 
  -3   5  12       35.50       30.57      3.52 o 
  -2   5  12       27.31       27.15      3.93 o 
  -1   5  12       22.01       19.15      3.03 o 
   0   5  12       92.88       98.03      4.49 o 
   1   5  12        3.59        2.96      1.46 o 
   2   5  12       37.03       36.95      3.53 o 
   3   5  12       80.51       80.69      4.46 o 
   4   5  12        6.80        5.11      2.70 o 
   5   5  12        0.89        1.44      2.23 o 
   6   5  12        0.38       -0.68      2.85 o 
 -12   6  12        5.98        4.11      1.59 o 
 -11   6  12        6.08        6.51      1.67 o 
 -10   6  12        5.68        3.23      1.46 o 
  -9   6  12       56.54       65.50      3.75 o 
  -8   6  12      107.82      110.09      4.37 o 
  -7   6  12       64.51       79.44      3.86 o 
  -6   6  12      256.48      254.43      9.55 o 
  -5   6  12        4.90        6.58      2.30 o 
  -4   6  12       91.10       92.86      5.62 o 
  -3   6  12        0.82       -0.80      1.35 o 
  -2   6  12       28.56       27.55      3.67 o 
  -1   6  12      131.15      135.87      6.86 o 
   0   6  12       26.61       28.43      3.11 o 
   1   6  12       24.71       27.36      3.03 o 
   2   6  12       34.82       32.82      3.37 o 
   3   6  12       74.18       73.66      4.63 o 
   4   6  12       20.40       21.76      3.14 o 
 -10   7  12        0.21        0.92      1.47 o 
  -9   7  12       14.36       10.54      2.20 o 
  -8   7  12       13.63        9.88      2.18 o 
  -7   7  12        0.34       -0.49      1.73 o 
  -6   7  12      136.66      134.39      7.13 o 
  -5   7  12      149.59      142.84      9.63 o 
  -4   7  12       36.53       33.07      4.66 o 
  -3   7  12       67.15       66.68      8.55 o 
  -2   7  12       19.03       16.35      3.18 o 
  -1   7  12       34.03       31.07      4.13 o 
   0   7  12       18.67       22.43      2.98 o 
   1   7  12        4.85        3.82      1.91 o 
   2   7  12        0.21        1.58      1.78 o 
  -7   8  12       34.86       24.86      5.70 o 
  -6   8  12        1.42        4.84      2.37 o 
  -5   8  12       25.54       23.15      3.89 o 
  -4   8  12       85.53       85.75      7.88 o 
  -3   8  12       35.77       27.76      4.24 o 
  -2   8  12        6.47        4.53      2.42 o 
  -1   8  12        9.23        8.94      2.84 o 
 -16   1  13       47.59       54.31      8.55 o 
 -15   1  13        3.96        4.13      2.48 o 
 -14   1  13      129.18      122.90      6.89 o 
 -13   1  13       24.06       20.29      2.70 o 
 -12   1  13      185.47      193.11     16.49 o 
 -11   1  13       11.73        8.35      1.85 o 
 -10   1  13       83.87       75.89      3.97 o 
  -9   1  13        7.03        5.33      1.41 o 
  -8   1  13       55.34       57.97      3.35 o 
  -7   1  13      143.32      131.03      7.40 o 
  -6   1  13      187.44      191.04      5.17 o 
  -5   1  13        0.10        0.57      0.68 o 
  -4   1  13        1.88        2.64      0.87 o 
  -3   1  13      410.20      420.29      5.96 o 
  -2   1  13      266.85      277.74      5.58 o 
  -1   1  13        1.61        1.39      0.75 o 
   0   1  13       48.35       49.92      2.71 o 
   1   1  13        0.11        0.38      1.10 o 
   2   1  13       29.25       23.61      2.61 o 
   3   1  13       52.93       61.48      4.77 o 
   4   1  13       54.73       62.23      5.39 o 
   5   1  13        0.50        0.88      2.05 o 
   6   1  13        0.68        0.75      1.89 o 
   7   1  13      114.64      128.70      7.26 o 
 -15   2  13        6.29        8.79      2.30 o 
 -14   2  13       30.55       29.28      3.40 o 
 -13   2  13        5.63        3.10      1.64 o 
 -12   2  13      300.73      296.53      8.33 o 
 -11   2  13       48.64       50.40      4.21 o 
 -10   2  13        2.41        2.98      1.35 o 
  -9   2  13       71.58       77.93      3.86 o 
  -8   2  13       42.23       37.84      3.92 o 
  -7   2  13        9.46        6.50      3.12 o 
  -6   2  13       99.86       89.77      3.86 o 
  -5   2  13        5.05        4.72      1.51 o 
  -4   2  13        0.66        1.44      0.96 o 
  -3   2  13      158.56      166.43      4.68 o 
  -2   2  13       42.59       39.21      1.89 o 
  -1   2  13       24.10       20.56      1.91 o 
   0   2  13       49.80       48.27      2.65 o 
   1   2  13       98.85       88.56      4.12 o 
   2   2  13       64.54       57.34      4.55 o 
   3   2  13       41.28       40.17      3.31 o 
   4   2  13       34.65       39.06      3.44 o 
   5   2  13       28.82       31.34      5.19 o 
   6   2  13        6.68        6.21      2.60 o 
   7   2  13       46.06       42.26      4.90 o 
 -15   3  13       13.72       10.77      2.47 o 
 -14   3  13        8.61       10.48      2.43 o 
 -13   3  13      102.83      107.84      5.20 o 
 -12   3  13       28.11       20.70      2.76 o 
 -11   3  13       26.25       26.05      2.93 o 
 -10   3  13        0.01        0.97      1.19 o 
  -9   3  13        7.02        8.96      2.05 o 
  -8   3  13        7.22        4.25      1.41 o 
  -7   3  13       33.09       23.17      2.15 o 
  -6   3  13       44.40       37.68      2.98 o 
  -5   3  13        5.48        3.89      1.13 o 
  -4   3  13        0.92        1.56      1.44 o 
  -3   3  13        5.18        3.78      1.86 o 
  -2   3  13       64.61       64.08      4.31 o 
  -1   3  13       17.51       17.79      2.74 o 
   0   3  13       40.21       38.66      3.12 o 
   1   3  13      141.68      144.65      6.66 o 
   2   3  13        1.13        2.22      1.45 o 
   3   3  13        4.88        3.71      1.70 o 
   4   3  13        6.19        4.18      1.91 o 
   5   3  13        0.03       -0.14      2.22 o 
   6   3  13        1.05        0.60      2.42 o 
 -14   4  13        0.47        1.94      1.68 o 
 -13   4  13       11.26       10.43      2.37 o 
 -12   4  13        3.36        4.82      1.77 o 
 -11   4  13        9.83        5.64      1.75 o 
 -10   4  13      152.22      161.02      5.24 o 
  -9   4  13       84.18       80.04      3.73 o 
  -8   4  13       50.49       47.78      3.63 o 
  -7   4  13       21.83       20.11      2.92 o 
  -6   4  13        0.47        0.30      0.90 o 
  -5   4  13       52.15       54.29      3.54 o 
  -4   4  13        0.22        0.22      1.07 o 
  -3   4  13       11.71       17.39      2.79 o 
  -2   4  13      303.48      298.11      9.69 o 
  -1   4  13        2.86        3.10      1.51 o 
   0   4  13        9.06        7.31      1.72 o 
   1   4  13        3.35        4.21      1.83 o 
   2   4  13      158.63      156.82     13.89 o 
   3   4  13       24.40       17.51      3.28 o 
   4   4  13        1.12        2.87      2.19 o 
   5   4  13       66.29       83.69      4.90 o 
   6   4  13       11.35        7.44      2.98 o 
 -13   5  13      169.07      183.13      6.17 o 
 -12   5  13      110.73      109.53      5.37 o 
 -11   5  13        0.93        1.75      1.35 o 
 -10   5  13       17.19       17.19      3.27 o 
  -9   5  13       55.69       60.58      4.07 o 
  -8   5  13       32.64       39.81      2.96 o 
  -7   5  13       33.38       28.23      2.67 o 
  -6   5  13       31.06       28.76      4.76 o 
  -5   5  13        0.20       -0.09      1.56 o 
  -4   5  13        7.06        4.31      1.91 o 
  -3   5  13       27.77       25.35      3.87 o 
  -2   5  13      106.79      106.44      5.85 o 
  -1   5  13       29.45       32.98      3.19 o 
   0   5  13       36.48       31.41      3.13 o 
   1   5  13       94.55      102.11      4.88 o 
   2   5  13       14.03       16.00      3.24 o 
   3   5  13        5.75        8.25      2.67 o 
   4   5  13       13.68       15.87      3.26 o 
   5   5  13        0.31       -0.97      2.16 o 
 -11   6  13       91.06      102.54      4.77 o 
 -10   6  13        4.09        1.93      1.36 o 
  -9   6  13       34.93       37.54      3.14 o 
  -8   6  13        1.98        2.35      1.33 o 
  -7   6  13      150.52      144.84      7.32 o 
  -6   6  13       80.26       72.08      5.55 o 
  -5   6  13      100.55      105.11      6.58 o 
  -4   6  13        8.81        9.08      2.61 o 
  -3   6  13       14.51        9.30      2.48 o 
  -2   6  13        0.38        1.34      1.88 o 
  -1   6  13        3.58        4.50      1.75 o 
   0   6  13        1.32        2.44      1.60 o 
   1   6  13        2.57       -0.18      1.54 o 
   2   6  13        1.08        0.92      1.60 o 
   3   6  13       21.38       20.26      7.12 o 
  -9   7  13       14.24       12.21      2.44 o 
  -8   7  13       38.68       43.57      4.93 o 
  -7   7  13        5.24        6.34      2.41 o 
  -6   7  13        1.92        2.88      2.04 o 
  -5   7  13        6.93        6.97      2.50 o 
  -4   7  13       28.06       24.23      3.88 o 
  -3   7  13       11.81       11.04      2.86 o 
  -2   7  13       12.85       14.60      3.27 o 
  -1   7  13        4.26        0.52      2.18 o 
   0   7  13       43.73       39.76      3.86 o 
   1   7  13        2.18        2.33      2.23 o 
 -15   0  14       45.53       33.06      6.71 o 
 -14   0  14        0.05       -0.95      2.51 o 
 -13   0  14        2.03        7.93      3.63 o 
 -12   0  14        0.02        0.68      2.44 o 
 -11   0  14        7.47       14.07      4.04 o 
 -10   0  14       10.92        7.70      3.05 o 
  -9   0  14        3.17        2.04      1.73 o 
  -8   0  14      393.33      367.35     10.21 o 
  -7   0  14      221.74      208.02      7.32 o 
  -6   0  14       59.84       64.86      4.09 o 
  -5   0  14       19.31       22.37      5.43 o 
  -4   0  14        0.00        0.38      1.00 o 
  -3   0  14      414.76      394.17      7.21 o 
  -2   0  14       31.60       29.07      3.16 o 
  -1   0  14      132.28      138.61     23.43 o 
   0   0  14       32.02       31.25      7.02 o 
   1   0  14       90.11       96.84      5.33 o 
   2   0  14        6.30        6.85      3.42 o 
   3   0  14       24.42       17.36      4.31 o 
   4   0  14       21.66       30.89      5.83 o 
   5   0  14       11.02       12.34      4.48 o 
   6   0  14      208.32      224.88     13.36 o 
 -15   1  14       46.25       54.31      5.61 o 
 -14   1  14      238.85      236.12     17.38 o 
 -13   1  14        6.29        7.76      2.60 o 
 -12   1  14       91.74      100.52      4.79 o 
 -11   1  14       11.72       13.18      2.21 o 
 -10   1  14       14.31       11.49      2.03 o 
  -9   1  14       92.30       93.45      4.20 o 
  -8   1  14      114.60      108.27      5.11 o 
  -7   1  14       66.90       67.22      3.64 o 
  -6   1  14        1.38        0.09      0.83 o 
  -5   1  14        3.52        3.90      1.40 o 
  -4   1  14       68.75       69.65      2.35 o 
  -3   1  14      381.31      387.40      9.52 o 
  -2   1  14        0.10        0.99      0.93 o 
  -1   1  14        4.34        2.23      1.07 o 
   0   1  14      118.82      111.09      4.33 o 
   1   1  14       46.46       46.44      3.75 o 
   2   1  14       14.88       23.90      2.71 o 
   3   1  14       18.39       24.31      3.62 o 
   4   1  14        1.99        1.53      2.03 o 
   5   1  14      194.84      207.18      8.87 o 
   6   1  14      351.98      357.32     18.62 o 
 -15   2  14        2.00        5.14      2.52 o 
 -14   2  14        8.10        6.44      2.06 o 
 -13   2  14       59.64       62.81      4.30 o 
 -12   2  14        4.83        7.34      1.91 o 
 -11   2  14       11.08       11.46      2.16 o 
 -10   2  14       31.61       37.52      3.20 o 
  -9   2  14       10.77        9.90      2.11 o 
  -8   2  14        0.11        0.85      1.12 o 
  -7   2  14       17.45       16.45      2.80 o 
  -6   2  14       39.56       38.44      6.44 o 
  -5   2  14       74.84       69.74      3.32 o 
  -4   2  14        4.19        3.62      1.43 o 
  -3   2  14        0.84        1.53      1.22 o 
  -2   2  14        0.90        0.69      0.82 o 
  -1   2  14       53.78       60.44      3.00 o 
   0   2  14       23.01       19.18      2.38 o 
   1   2  14       35.10       31.50      2.99 o 
   2   2  14       96.59       94.47      5.72 o 
   3   2  14       38.51       42.82      3.55 o 
   4   2  14        6.15        2.26      2.17 o 
   5   2  14       21.04       25.42      4.04 o 
   6   2  14        2.54        1.26      3.27 o 
 -14   3  14        0.34        1.22      1.69 o 
 -13   3  14        1.37        0.06      1.56 o 
 -12   3  14       26.75       29.01      3.28 o 
 -11   3  14       12.88       11.18      2.25 o 
 -10   3  14       26.97       27.67      3.03 o 
  -9   3  14        5.42        2.44      1.44 o 
  -8   3  14       26.80       25.42      2.40 o 
  -7   3  14       10.38        5.64      1.36 o 
  -6   3  14      161.22      171.13      6.89 o 
  -5   3  14      148.22      141.56      5.23 o 
  -4   3  14       47.67       48.80      3.36 o 
  -3   3  14      731.36      737.68     14.23 o 
  -2   3  14       65.64       76.81      3.96 o 
  -1   3  14       38.20       37.65      3.12 o 
   0   3  14       63.50       61.32      4.83 o 
   1   3  14        0.20       -0.15      1.66 o 
   2   3  14        9.91       12.57      2.31 o 
   3   3  14       38.04       39.70      5.01 o 
   4   3  14        0.07       -0.81      1.61 o 
   5   3  14       18.87       18.51      3.77 o 
 -13   4  14       33.26       30.51      3.56 o 
 -12   4  14       72.79       94.36      5.32 o 
 -11   4  14        6.23        7.42      1.75 o 
 -10   4  14        2.22        3.80      1.42 o 
  -9   4  14       14.00       13.52      1.99 o 
  -8   4  14       38.46       35.62      5.55 o 
  -7   4  14        0.52        1.77      1.07 o 
  -6   4  14       18.87       16.73      3.60 o 
  -5   4  14       15.29       12.95      2.14 o 
  -4   4  14       39.53       38.82      3.26 o 
  -3   4  14      130.94      129.59      9.29 o 
  -2   4  14       51.46       51.42      4.51 o 
  -1   4  14        9.99       13.72      2.23 o 
   0   4  14        6.96        7.37      1.84 o 
   1   4  14        8.38        7.49      2.39 o 
   2   4  14       16.53       11.13      2.83 o 
   3   4  14       15.04       11.54      4.26 o 
   4   4  14        9.98       10.18      2.76 o 
 -12   5  14      187.71      188.80      6.26 o 
 -11   5  14       97.05      101.89      4.65 o 
 -10   5  14        1.19        0.70      1.27 o 
  -9   5  14        1.70        1.07      1.26 o 
  -8   5  14       11.12        8.08      1.71 o 
  -7   5  14       11.82       11.78      2.31 o 
  -6   5  14        4.00        4.89      1.75 o 
  -5   5  14        1.83        0.56      1.63 o 
  -4   5  14        0.80        1.50      1.72 o 
  -3   5  14        1.67        0.05      1.62 o 
  -2   5  14        2.24        2.71      1.95 o 
  -1   5  14      209.25      229.23      7.39 o 
   0   5  14       36.08       34.72      3.39 o 
   1   5  14       36.96       32.86      3.34 o 
   3   5  14      150.66      159.25      8.20 o 
 -10   6  14        2.14        1.75      1.50 o 
  -9   6  14        1.62       -1.08      1.19 o 
  -8   6  14        1.76       -0.79      1.51 o 
  -7   6  14       14.73       14.93      3.16 o 
  -6   6  14       83.62       93.08      6.54 o 
  -5   6  14       12.17       14.27      3.05 o 
  -4   6  14       15.66       18.38      3.31 o 
  -3   6  14       41.11       35.50      4.40 o 
  -2   6  14       32.23       30.42      4.16 o 
  -1   6  14       66.86       64.39      6.48 o 
   0   6  14        2.60        3.05      1.79 o 
   1   6  14        8.46        5.56      2.73 o 
  -7   7  14        0.04       -1.49      2.24 o 
  -6   7  14       22.93       17.51      3.56 o 
  -5   7  14       46.53       53.59      5.43 o 
  -4   7  14        0.47        1.26      2.13 o 
  -3   7  14       40.60       46.99      6.58 o 
  -2   7  14       19.33       14.34      4.54 o 
 -14   1  15       33.69       32.50      4.48 o 
 -13   1  15        8.60        7.29      2.59 o 
 -12   1  15        2.64        1.37      1.72 o 
 -11   1  15       26.83       28.24      2.98 o 
 -10   1  15        3.50        2.63      1.54 o 
  -9   1  15        0.74        0.96      1.31 o 
  -8   1  15       18.03       24.45      2.61 o 
  -7   1  15        0.71        2.26      1.29 o 
  -6   1  15        0.08       -0.06      1.05 o 
  -5   1  15      136.08      133.74      6.00 o 
  -4   1  15       53.79       43.45      2.42 o 
  -3   1  15      237.84      239.20      5.11 o 
  -2   1  15       46.88       51.85      4.27 o 
  -1   1  15       37.21       37.01      2.63 o 
   0   1  15       16.00       12.39      2.15 o 
   1   1  15       19.62       17.17      3.22 o 
   2   1  15       73.89       78.45      4.57 o 
   3   1  15       59.47       58.01      5.03 o 
   4   1  15       52.04       54.82      5.07 o 
   5   1  15        3.68        5.27      2.77 o 
 -14   2  15        1.35        0.63      2.14 o 
 -13   2  15        1.64        3.51      1.81 o 
 -12   2  15       90.13      108.18      9.50 o 
 -11   2  15        0.00       -0.61      1.28 o 
 -10   2  15       16.04       16.66      2.49 o 
  -9   2  15      267.37      258.59      7.70 o 
  -8   2  15       21.94       14.19      2.33 o 
  -7   2  15       17.26        9.60      1.88 o 
  -6   2  15        0.94        0.21      0.96 o 
  -5   2  15       36.67       34.57      3.47 o 
  -4   2  15       82.62       86.80      4.12 o 
  -3   2  15        0.01        2.58      1.18 o 
  -2   2  15        6.96        5.54      2.01 o 
  -1   2  15       29.17       26.30      2.72 o 
   0   2  15        0.29       -1.01      1.28 o 
   1   2  15       75.08       86.88      4.57 o 
   2   2  15       11.16       17.42      2.60 o 
   3   2  15        0.89       -0.91      1.66 o 
   4   2  15       24.41       23.68      4.10 o 
 -13   3  15        4.56        5.62      2.04 o 
 -12   3  15        1.23        1.30      1.62 o 
 -11   3  15        4.54        2.64      1.60 o 
 -10   3  15       23.62       21.57      2.94 o 
  -9   3  15      167.88      176.82      5.51 o 
  -8   3  15       66.80       71.37      3.67 o 
  -7   3  15       26.41       25.91      2.87 o 
  -6   3  15       24.84       24.44      2.80 o 
  -5   3  15      194.61      196.92      6.41 o 
  -4   3  15       57.25       59.64      4.10 o 
  -3   3  15        0.08        2.18      1.72 o 
  -2   3  15        0.54        0.46      1.30 o 
  -1   3  15        8.90        8.71      2.68 o 
   0   3  15        2.26        4.50      2.08 o 
   1   3  15        1.70        2.67      1.99 o 
   2   3  15        8.99       10.14      2.85 o 
   3   3  15       17.20        9.50      3.02 o 
   4   3  15        0.20        1.03      2.24 o 
 -12   4  15       11.26       18.92      2.61 o 
 -11   4  15        7.50        7.43      2.24 o 
 -10   4  15      186.23      185.99      5.90 o 
  -9   4  15       26.57       28.64      2.81 o 
  -8   4  15        3.62        4.89      1.52 o 
  -7   4  15       55.06       64.53      4.24 o 
  -6   4  15       16.66       12.74      2.20 o 
  -5   4  15        5.24        5.92      1.83 o 
  -4   4  15        0.11       -1.32      1.54 o 
  -3   4  15       57.88       73.76      5.40 o 
  -2   4  15        1.25        1.96      1.54 o 
  -1   4  15        4.20        2.96      1.61 o 
   0   4  15        4.39        3.38      2.01 o 
   1   4  15        9.56        4.75      2.32 o 
   2   4  15       62.08       68.15      5.74 o 
   3   4  15       49.27       54.34      5.51 o 
 -11   5  15       38.37       43.36      3.55 o 
 -10   5  15        7.63        8.32      1.97 o 
  -9   5  15        0.24       -0.24      1.25 o 
  -8   5  15        3.34        1.92      1.67 o 
  -7   5  15       22.67       22.57      3.47 o 
  -6   5  15       19.75       22.83      2.93 o 
  -5   5  15       29.16       26.74      3.84 o 
  -4   5  15       96.31       83.97      5.94 o 
  -3   5  15       28.67       29.79      4.07 o 
  -2   5  15       23.51       25.42      3.16 o 
  -1   5  15       11.47        7.50      2.06 o 
   0   5  15       63.02       59.43      4.32 o 
   1   5  15       70.77       66.43      5.84 o 
  -8   6  15       36.88       41.93      5.03 o 
  -7   6  15        0.03       -0.84      2.14 o 
  -6   6  15      163.28      180.20      8.68 o 
  -5   6  15       57.98       55.03      5.36 o 
  -4   6  15       86.35       84.11      6.24 o 
  -3   6  15       11.80       15.42      3.71 o 
  -2   6  15      186.78      202.99      7.45 o 
  -1   6  15       80.96       84.28     11.17 o 
 -14   0  16       42.97       51.81      7.87 o 
 -13   0  16       32.31       37.98      6.71 o 
 -12   0  16        3.74        5.19      3.42 o 
 -11   0  16       17.69       19.97      4.95 o 
 -10   0  16       37.02       41.37      6.27 o 
  -9   0  16        8.30        7.39      3.12 o 
  -8   0  16      106.86      108.64      8.38 o 
  -7   0  16       53.93       50.52      4.21 o 
  -6   0  16      496.97      492.77     10.29 o 
  -5   0  16      611.87      622.97     14.60 o 
  -4   0  16      421.40      406.94     19.28 o 
  -3   0  16       26.20       18.89      3.02 o 
  -2   0  16       11.60       11.52      2.75 o 
  -1   0  16       25.33       31.56      4.31 o 
   0   0  16       40.07       39.88      7.75 o 
   1   0  16      112.76      124.51      9.16 o 
   2   0  16       59.87       96.57      8.38 o 
   3   0  16       13.16       22.11      5.56 o 
 -13   1  16       76.28       83.90      6.41 o 
 -12   1  16        3.84        2.11      2.01 o 
 -11   1  16        1.13        1.41      1.80 o 
 -10   1  16        0.02        1.30      1.46 o 
  -9   1  16       95.67       92.69      6.62 o 
  -8   1  16       15.16       13.82      3.14 o 
  -7   1  16        1.78        4.03      1.52 o 
  -6   1  16       13.29       10.80      2.51 o 
  -5   1  16       22.25       21.13      2.13 o 
  -4   1  16        2.75        4.17      1.87 o 
  -3   1  16      108.71      108.02      4.04 o 
  -2   1  16       10.99        5.55      1.49 o 
  -1   1  16       12.82       12.67      1.95 o 
   0   1  16       12.76       11.40      2.30 o 
   1   1  16       71.59       64.53      4.20 o 
   2   1  16        0.64        0.90      2.37 o 
   3   1  16       19.13       13.62      4.97 o 
 -13   2  16       35.30       35.86      4.78 o 
 -12   2  16       36.39       35.49      4.20 o 
 -11   2  16        9.37        9.98      2.21 o 
 -10   2  16       65.38       59.04      4.11 o 
  -9   2  16        0.43        2.30      1.53 o 
  -8   2  16       35.72       40.49      3.39 o 
  -7   2  16       25.48       23.68      2.34 o 
  -6   2  16       10.82       11.60      2.19 o 
  -5   2  16       53.71       52.40      3.68 o 
  -4   2  16        1.22        1.94      1.25 o 
  -3   2  16        2.40        3.25      1.90 o 
  -2   2  16        2.15        2.81      2.00 o 
  -1   2  16       24.59       23.83      3.59 o 
   0   2  16        2.94        5.04      2.32 o 
   1   2  16        0.06       -0.29      1.56 o 
   2   2  16        2.85        2.69      1.89 o 
   3   2  16       92.94       86.87      6.19 o 
 -12   3  16        6.71        5.22      2.10 o 
 -11   3  16       36.43       26.64      6.70 o 
 -10   3  16        6.66        8.63      1.90 o 
  -9   3  16        7.56        7.00      1.68 o 
  -8   3  16        4.90        2.77      1.41 o 
  -7   3  16        2.64        0.67      1.41 o 
  -6   3  16        1.81        2.88      1.56 o 
  -5   3  16        4.19        1.65      1.48 o 
  -4   3  16       49.17       59.03      3.97 o 
  -3   3  16       11.74       12.77      2.26 o 
  -2   3  16      107.17      105.63      6.26 o 
  -1   3  16        4.37        1.61      1.83 o 
   0   3  16        6.93        6.92      2.64 o 
   1   3  16        7.16        7.20      2.64 o 
   2   3  16        6.86        3.46      2.45 o 
 -11   4  16       73.15       69.71      4.16 o 
 -10   4  16       40.08       42.14      3.36 o 
  -9   4  16       86.48       93.34      5.73 o 
  -8   4  16      155.26      178.92      7.86 o 
  -7   4  16       33.03       47.82      3.96 o 
  -6   4  16        7.56       12.26      2.90 o 
  -5   4  16       22.36       20.24      2.79 o 
  -4   4  16       12.67       10.27      2.72 o 
  -3   4  16       60.82       65.14      4.36 o 
  -2   4  16       23.47       17.86      2.72 o 
  -1   4  16        0.00       -1.20      2.09 o 
   0   4  16       25.08       23.04      3.73 o 
   1   4  16        7.36        9.29      2.96 o 
  -9   5  16       11.36       13.95      2.65 o 
  -8   5  16       31.95       33.86      3.74 o 
  -7   5  16       31.81       38.96      3.89 o 
  -6   5  16      172.02      165.50      8.20 o 
  -5   5  16       89.15       90.00      6.39 o 
  -4   5  16       84.08       81.88      6.17 o 
  -3   5  16       30.25       27.54      3.38 o 
  -2   5  16       59.86       61.94      4.47 o 
  -1   5  16        3.11        3.99      2.56 o 
 -12   1  17        0.59        0.07      2.06 o 
 -11   1  17       23.00       28.85      4.13 o 
 -10   1  17       14.13       20.06      4.15 o 
  -9   1  17       45.09       39.36      4.31 o 
  -8   1  17        1.61        1.41      1.43 o 
  -7   1  17        2.99        1.95      1.85 o 
  -6   1  17       52.61       59.60      3.37 o 
  -5   1  17        4.45        6.25      2.25 o 
  -4   1  17        0.90        1.83      1.82 o 
  -3   1  17        0.60        1.73      1.84 o 
  -2   1  17       22.20       22.48      2.86 o 
  -1   1  17        7.62        6.29      2.05 o 
   0   1  17       20.68       22.83      3.05 o 
   1   1  17        8.32        4.12      2.04 o 
 -12   2  17        2.30       -0.33      1.88 o 
 -11   2  17        0.03        0.53      1.63 o 
 -10   2  17       15.79       14.49      2.55 o 
  -9   2  17       25.11       24.27      2.97 o 
  -8   2  17        0.01        1.81      1.59 o 
  -7   2  17       16.83       23.94      2.97 o 
  -6   2  17        3.19        3.06      1.67 o 
  -5   2  17        0.02        0.65      1.22 o 
  -4   2  17       45.74       56.09     10.04 o 
  -3   2  17        2.16        4.14      3.80 o 
  -2   2  17        5.43        4.58      2.23 o 
  -1   2  17        2.97        3.89      3.00 o 
   0   2  17      161.76      197.04     12.38 o 
   1   2  17        2.69        0.60      2.23 o 
 -11   3  17        6.37       10.35      2.14 o 
 -10   3  17       20.84       23.34      4.14 o 
  -9   3  17        6.83        2.25      1.74 o 
  -8   3  17       41.36       45.77      3.89 o 
  -7   3  17       28.21       34.92      3.53 o 
  -6   3  17        1.77        2.47      1.61 o 
  -5   3  17        2.45       -0.13      1.48 o 
  -4   3  17        0.05        1.08      1.55 o 
  -3   3  17       28.46       26.07      4.00 o 
  -2   3  17        0.48       -0.82      1.81 o 
  -1   3  17       23.26       19.75      3.81 o 
   0   3  17        8.24        7.70      2.92 o 
  -9   4  17       11.04        7.53      2.27 o 
  -8   4  17        0.70        0.52      1.72 o 
  -7   4  17        3.62        7.38      2.22 o 
  -6   4  17       58.07       49.81      4.08 o 
  -5   4  17        0.05        2.58      2.24 o 
  -4   4  17        0.34       -0.56      1.54 o 
  -3   4  17       25.13       27.80      3.31 o 
  -2   4  17       20.60       16.22      3.54 o 
 -11   0  18       12.01       10.85      4.54 o 
 -10   0  18        2.35        1.22      3.09 o 
  -9   0  18       82.97       98.06      8.58 o 
  -8   0  18       38.43       64.49      7.39 o 
  -4   0  18      129.31      129.59      6.69 o 
  -3   0  18        2.90        0.57      2.14 o 
  -2   0  18        0.87        1.86      2.12 o 
  -1   0  18       28.48       23.53      3.85 o 
 -10   1  18       12.17        4.46      2.36 o 
  -9   1  18       28.95       28.45      3.99 o 
  -8   1  18        5.05        2.51      2.71 o 
  -7   1  18        0.13        1.05      1.30 o 
  -6   1  18       28.56       33.05      4.02 o 
  -5   1  18        0.19       -0.22      1.87 o 
  -4   1  18      194.90      216.66      8.82 o 
  -3   1  18        4.32       -0.54      2.88 o 
  -2   1  18        1.57        1.96      2.35 o 
  -1   1  18       57.53       49.63      5.11 o 
 -10   2  18        1.37        3.02      1.81 o 
  -9   2  18       50.74       59.19      4.46 o 
  -8   2  18       39.10       53.71      4.21 o 
  -7   2  18        0.82        1.15      1.69 o 
  -6   2  18        0.22        1.03      1.35 o 
  -5   2  18       23.29       22.82      6.05 o 
  -4   2  18        0.47        1.44      2.64 o 
  -3   2  18        0.20        1.46      2.05 o 
  -2   2  18       15.70       13.97      3.28 o 
  -8   3  18      198.88      236.10     16.31 o 
  -7   3  18        2.32        1.35      1.76 o 
  -6   3  18       52.02       46.28      4.14 o 
  -5   3  18       17.29       17.89      2.42 o 
  -4   3  18       20.14       15.99      3.42 o 
                                                 
